# Supplementary material for: Chemotaxonomic Monitoring of Genetically Authenticated Amomi Fructus Using High-Performance Liquid Chromatography–Diode Array Detector with Chemometric Analysis
Source: Molecules. 2020 Oct 7;25(19):4581. doi: 10.3390/molecules25194581 (PMC7583901; doi:10.3390/molecules25194581)
Supplement: Supplementary file 1 [file molecules-25-04581-s001.zip]

Archive with 2 entries (2 files):
- Supplement Materials.docx
- Table S1.xlsx
