# Supplementary material for: Chemotaxonomic Monitoring of Genetically Authenticated Amomi Fructus Using High-Performance Liquid Chromatography–Diode Array Detector with Chemometric Analysis
Source: Molecules. 2020 Oct 7;25(19):4581. doi: 10.3390/molecules25194581 (PMC7583901; doi:10.3390/molecules25194581)
Supplement: Supplementary file 1 [file molecules-25-04581-s001.zip › Table S1.xlsx]

## Sheet: ITS
Table S1. The sequence Identity Matrix of five DNA barcode regions
Input Alignment File: ITS
Seq->	ALS01	AGS01	ALS02	AGS02	AVS01	AGS03	SM01	SM01	SM02	SM02	AGS04	ALS03	AGS05	SM03	SM03	AMS01	AGS06	SM04	SM04	ALS04	AVS02	AMS02	AGS07	AGS08	AMS03	AGS09	SM05	SM05	SM05	SM06	SM06	SM07	SM07	SM08	SM08	SM09	SM09	SM09	SM10	SM10	SM11	SM11	SM11	SM12	SM12	SM13	SM13	SM13	AVS07
ALS01	ID	0.984	1	0.984	0.986	0.984	0.955	1	0.955	1	0.984	1	0.984	1	0.984	0.955	0.983	0.984	0.989	1	0.986	0.955	0.981	0.975	0.955	0.975	0.986	0.989	0.987	1	0.986	0.915	0.919	1	0.986	0.919	0.915	0.918	1	0.986	0.919	0.913	0.918	1	0.986	0.919	0.913	0.918	0.986
AGS01	0.984	ID	0.984	1	0.983	1	0.957	0.984	0.957	0.984	1	0.984	1	0.984	1	0.957	0.998	1	0.977	0.984	0.983	0.957	0.996	0.99	0.957	0.99	0.983	0.977	0.975	0.984	0.983	0.912	0.917	0.984	0.983	0.917	0.912	0.915	0.984	0.983	0.917	0.909	0.915	0.984	0.983	0.917	0.909	0.915	0.983
ALS02	1	0.984	ID	0.984	0.986	0.984	0.955	1	0.955	1	0.984	1	0.984	1	0.984	0.955	0.983	0.984	0.989	1	0.986	0.955	0.981	0.975	0.955	0.975	0.986	0.989	0.987	1	0.986	0.915	0.919	1	0.986	0.919	0.915	0.918	1	0.986	0.919	0.913	0.918	1	0.986	0.919	0.913	0.918	0.986
AGS02	0.984	1	0.984	ID	0.983	1	0.957	0.984	0.957	0.984	1	0.984	1	0.984	1	0.957	0.998	1	0.977	0.984	0.983	0.957	0.996	0.99	0.957	0.99	0.983	0.977	0.975	0.984	0.983	0.912	0.917	0.984	0.983	0.917	0.912	0.915	0.984	0.983	0.917	0.909	0.915	0.984	0.983	0.917	0.909	0.915	0.983
AVS01	0.986	0.983	0.986	0.983	ID	0.983	0.957	0.986	0.957	0.986	0.983	0.986	0.983	0.986	0.983	0.957	0.981	0.983	0.978	0.986	1	0.957	0.98	0.974	0.957	0.974	1	0.978	0.977	0.986	1	0.913	0.918	0.986	1	0.918	0.913	0.916	0.986	1	0.918	0.912	0.916	0.986	1	0.918	0.912	0.916	1
AGS03	0.984	1	0.984	1	0.983	ID	0.957	0.984	0.957	0.984	1	0.984	1	0.984	1	0.957	0.998	1	0.977	0.984	0.983	0.957	0.996	0.99	0.957	0.99	0.983	0.977	0.975	0.984	0.983	0.912	0.917	0.984	0.983	0.917	0.912	0.915	0.984	0.983	0.917	0.909	0.915	0.984	0.983	0.917	0.909	0.915	0.983
SM01	0.955	0.957	0.955	0.957	0.957	0.957	ID	0.955	1	0.955	0.957	0.955	0.957	0.955	0.957	1	0.955	0.957	0.948	0.955	0.957	1	0.954	0.948	1	0.948	0.957	0.948	0.946	0.955	0.957	0.924	0.929	0.955	0.957	0.929	0.924	0.927	0.955	0.957	0.929	0.921	0.927	0.955	0.957	0.929	0.921	0.927	0.957
SM01	1	0.984	1	0.984	0.986	0.984	0.955	ID	0.955	1	0.984	1	0.984	1	0.984	0.955	0.983	0.984	0.989	1	0.986	0.955	0.981	0.975	0.955	0.975	0.986	0.989	0.987	1	0.986	0.915	0.919	1	0.986	0.919	0.915	0.918	1	0.986	0.919	0.913	0.918	1	0.986	0.919	0.913	0.918	0.986
SM02	0.955	0.957	0.955	0.957	0.957	0.957	1	0.955	ID	0.955	0.957	0.955	0.957	0.955	0.957	1	0.955	0.957	0.948	0.955	0.957	1	0.954	0.948	1	0.948	0.957	0.948	0.946	0.955	0.957	0.924	0.929	0.955	0.957	0.929	0.924	0.927	0.955	0.957	0.929	0.921	0.927	0.955	0.957	0.929	0.921	0.927	0.957
SM02	1	0.984	1	0.984	0.986	0.984	0.955	1	0.955	ID	0.984	1	0.984	1	0.984	0.955	0.983	0.984	0.989	1	0.986	0.955	0.981	0.975	0.955	0.975	0.986	0.989	0.987	1	0.986	0.915	0.919	1	0.986	0.919	0.915	0.918	1	0.986	0.919	0.913	0.918	1	0.986	0.919	0.913	0.918	0.986
AGS04	0.984	1	0.984	1	0.983	1	0.957	0.984	0.957	0.984	ID	0.984	1	0.984	1	0.957	0.998	1	0.977	0.984	0.983	0.957	0.996	0.99	0.957	0.99	0.983	0.977	0.975	0.984	0.983	0.912	0.917	0.984	0.983	0.917	0.912	0.915	0.984	0.983	0.917	0.909	0.915	0.984	0.983	0.917	0.909	0.915	0.983
ALS03	1	0.984	1	0.984	0.986	0.984	0.955	1	0.955	1	0.984	ID	0.984	1	0.984	0.955	0.983	0.984	0.989	1	0.986	0.955	0.981	0.975	0.955	0.975	0.986	0.989	0.987	1	0.986	0.915	0.919	1	0.986	0.919	0.915	0.918	1	0.986	0.919	0.913	0.918	1	0.986	0.919	0.913	0.918	0.986
AGS05	0.984	1	0.984	1	0.983	1	0.957	0.984	0.957	0.984	1	0.984	ID	0.984	1	0.957	0.998	1	0.977	0.984	0.983	0.957	0.996	0.99	0.957	0.99	0.983	0.977	0.975	0.984	0.983	0.912	0.917	0.984	0.983	0.917	0.912	0.915	0.984	0.983	0.917	0.909	0.915	0.984	0.983	0.917	0.909	0.915	0.983
SM03	1	0.984	1	0.984	0.986	0.984	0.955	1	0.955	1	0.984	1	0.984	ID	0.984	0.955	0.983	0.984	0.989	1	0.986	0.955	0.981	0.975	0.955	0.975	0.986	0.989	0.987	1	0.986	0.915	0.919	1	0.986	0.919	0.915	0.918	1	0.986	0.919	0.913	0.918	1	0.986	0.919	0.913	0.918	0.986
SM03	0.984	1	0.984	1	0.983	1	0.957	0.984	0.957	0.984	1	0.984	1	0.984	ID	0.957	0.998	1	0.977	0.984	0.983	0.957	0.996	0.99	0.957	0.99	0.983	0.977	0.975	0.984	0.983	0.912	0.917	0.984	0.983	0.917	0.912	0.915	0.984	0.983	0.917	0.909	0.915	0.984	0.983	0.917	0.909	0.915	0.983
AMS01	0.955	0.957	0.955	0.957	0.957	0.957	1	0.955	1	0.955	0.957	0.955	0.957	0.955	0.957	ID	0.955	0.957	0.948	0.955	0.957	1	0.954	0.948	1	0.948	0.957	0.948	0.946	0.955	0.957	0.924	0.929	0.955	0.957	0.929	0.924	0.927	0.955	0.957	0.929	0.921	0.927	0.955	0.957	0.929	0.921	0.927	0.957
AGS06	0.983	0.998	0.983	0.998	0.981	0.998	0.955	0.983	0.955	0.983	0.998	0.983	0.998	0.983	0.998	0.955	ID	0.998	0.975	0.983	0.981	0.955	0.995	0.989	0.955	0.989	0.981	0.975	0.974	0.983	0.981	0.914	0.918	0.983	0.981	0.918	0.914	0.916	0.983	0.981	0.918	0.911	0.916	0.983	0.981	0.918	0.911	0.916	0.981
SM04	0.984	1	0.984	1	0.983	1	0.957	0.984	0.957	0.984	1	0.984	1	0.984	1	0.957	0.998	ID	0.977	0.984	0.983	0.957	0.996	0.99	0.957	0.99	0.983	0.977	0.975	0.984	0.983	0.912	0.917	0.984	0.983	0.917	0.912	0.915	0.984	0.983	0.917	0.909	0.915	0.984	0.983	0.917	0.909	0.915	0.983
SM04	0.989	0.977	0.989	0.977	0.978	0.977	0.948	0.989	0.948	0.989	0.977	0.989	0.977	0.989	0.977	0.948	0.975	0.977	ID	0.989	0.978	0.948	0.974	0.968	0.948	0.968	0.978	1	0.992	0.989	0.978	0.912	0.921	0.989	0.978	0.921	0.912	0.915	0.989	0.978	0.921	0.916	0.915	0.989	0.978	0.921	0.916	0.915	0.978
ALS04	1	0.984	1	0.984	0.986	0.984	0.955	1	0.955	1	0.984	1	0.984	1	0.984	0.955	0.983	0.984	0.989	ID	0.986	0.955	0.981	0.975	0.955	0.975	0.986	0.989	0.987	1	0.986	0.915	0.919	1	0.986	0.919	0.915	0.918	1	0.986	0.919	0.913	0.918	1	0.986	0.919	0.913	0.918	0.986
AVS02	0.986	0.983	0.986	0.983	1	0.983	0.957	0.986	0.957	0.986	0.983	0.986	0.983	0.986	0.983	0.957	0.981	0.983	0.978	0.986	ID	0.957	0.98	0.974	0.957	0.974	1	0.978	0.977	0.986	1	0.913	0.918	0.986	1	0.918	0.913	0.916	0.986	1	0.918	0.912	0.916	0.986	1	0.918	0.912	0.916	1
AMS02	0.955	0.957	0.955	0.957	0.957	0.957	1	0.955	1	0.955	0.957	0.955	0.957	0.955	0.957	1	0.955	0.957	0.948	0.955	0.957	ID	0.954	0.948	1	0.948	0.957	0.948	0.946	0.955	0.957	0.924	0.929	0.955	0.957	0.929	0.924	0.927	0.955	0.957	0.929	0.921	0.927	0.955	0.957	0.929	0.921	0.927	0.957
AGS07	0.981	0.996	0.981	0.996	0.98	0.996	0.954	0.981	0.954	0.981	0.996	0.981	0.996	0.981	0.996	0.954	0.995	0.996	0.974	0.981	0.98	0.954	ID	0.987	0.954	0.987	0.98	0.974	0.974	0.981	0.98	0.911	0.914	0.981	0.98	0.914	0.911	0.912	0.981	0.98	0.914	0.906	0.912	0.981	0.98	0.914	0.906	0.912	0.98
AGS08	0.975	0.99	0.975	0.99	0.974	0.99	0.948	0.975	0.948	0.975	0.99	0.975	0.99	0.975	0.99	0.948	0.989	0.99	0.968	0.975	0.974	0.948	0.987	ID	0.948	1	0.974	0.968	0.966	0.975	0.974	0.903	0.907	0.975	0.974	0.907	0.903	0.909	0.975	0.974	0.907	0.9	0.909	0.975	0.974	0.907	0.9	0.909	0.974
AMS03	0.955	0.957	0.955	0.957	0.957	0.957	1	0.955	1	0.955	0.957	0.955	0.957	0.955	0.957	1	0.955	0.957	0.948	0.955	0.957	1	0.954	0.948	ID	0.948	0.957	0.948	0.946	0.955	0.957	0.924	0.929	0.955	0.957	0.929	0.924	0.927	0.955	0.957	0.929	0.921	0.927	0.955	0.957	0.929	0.921	0.927	0.957
AGS09	0.975	0.99	0.975	0.99	0.974	0.99	0.948	0.975	0.948	0.975	0.99	0.975	0.99	0.975	0.99	0.948	0.989	0.99	0.968	0.975	0.974	0.948	0.987	1	0.948	ID	0.974	0.968	0.966	0.975	0.974	0.903	0.907	0.975	0.974	0.907	0.903	0.909	0.975	0.974	0.907	0.9	0.909	0.975	0.974	0.907	0.9	0.909	0.974
SM05	0.986	0.983	0.986	0.983	1	0.983	0.957	0.986	0.957	0.986	0.983	0.986	0.983	0.986	0.983	0.957	0.981	0.983	0.978	0.986	1	0.957	0.98	0.974	0.957	0.974	ID	0.978	0.977	0.986	1	0.913	0.918	0.986	1	0.918	0.913	0.916	0.986	1	0.918	0.912	0.916	0.986	1	0.918	0.912	0.916	1
SM05	0.989	0.977	0.989	0.977	0.978	0.977	0.948	0.989	0.948	0.989	0.977	0.989	0.977	0.989	0.977	0.948	0.975	0.977	1	0.989	0.978	0.948	0.974	0.968	0.948	0.968	0.978	ID	0.992	0.989	0.978	0.912	0.921	0.989	0.978	0.921	0.912	0.915	0.989	0.978	0.921	0.916	0.915	0.989	0.978	0.921	0.916	0.915	0.978
SM05	0.987	0.975	0.987	0.975	0.977	0.975	0.946	0.987	0.946	0.987	0.975	0.987	0.975	0.987	0.975	0.946	0.974	0.975	0.992	0.987	0.977	0.946	0.974	0.966	0.946	0.966	0.977	0.992	ID	0.987	0.977	0.915	0.916	0.987	0.977	0.916	0.915	0.915	0.987	0.977	0.916	0.912	0.915	0.987	0.977	0.916	0.912	0.915	0.977
SM06	1	0.984	1	0.984	0.986	0.984	0.955	1	0.955	1	0.984	1	0.984	1	0.984	0.955	0.983	0.984	0.989	1	0.986	0.955	0.981	0.975	0.955	0.975	0.986	0.989	0.987	ID	0.986	0.915	0.919	1	0.986	0.919	0.915	0.918	1	0.986	0.919	0.913	0.918	1	0.986	0.919	0.913	0.918	0.986
SM06	0.986	0.983	0.986	0.983	1	0.983	0.957	0.986	0.957	0.986	0.983	0.986	0.983	0.986	0.983	0.957	0.981	0.983	0.978	0.986	1	0.957	0.98	0.974	0.957	0.974	1	0.978	0.977	0.986	ID	0.913	0.918	0.986	1	0.918	0.913	0.916	0.986	1	0.918	0.912	0.916	0.986	1	0.918	0.912	0.916	1
SM07	0.915	0.912	0.915	0.912	0.913	0.912	0.924	0.915	0.924	0.915	0.912	0.915	0.912	0.915	0.912	0.924	0.914	0.912	0.912	0.915	0.913	0.924	0.911	0.903	0.924	0.903	0.913	0.912	0.915	0.915	0.913	ID	0.965	0.915	0.913	0.965	1	0.965	0.915	0.913	0.965	0.953	0.965	0.915	0.913	0.965	0.953	0.965	0.913
SM07	0.919	0.917	0.919	0.917	0.918	0.917	0.929	0.919	0.929	0.919	0.917	0.919	0.917	0.919	0.917	0.929	0.918	0.917	0.921	0.919	0.918	0.929	0.914	0.907	0.929	0.907	0.918	0.921	0.916	0.919	0.918	0.965	ID	0.919	0.918	1	0.965	0.981	0.919	0.918	1	0.984	0.981	0.919	0.918	1	0.984	0.981	0.918
SM08	1	0.984	1	0.984	0.986	0.984	0.955	1	0.955	1	0.984	1	0.984	1	0.984	0.955	0.983	0.984	0.989	1	0.986	0.955	0.981	0.975	0.955	0.975	0.986	0.989	0.987	1	0.986	0.915	0.919	ID	0.986	0.919	0.915	0.918	1	0.986	0.919	0.913	0.918	1	0.986	0.919	0.913	0.918	0.986
SM08	0.986	0.983	0.986	0.983	1	0.983	0.957	0.986	0.957	0.986	0.983	0.986	0.983	0.986	0.983	0.957	0.981	0.983	0.978	0.986	1	0.957	0.98	0.974	0.957	0.974	1	0.978	0.977	0.986	1	0.913	0.918	0.986	ID	0.918	0.913	0.916	0.986	1	0.918	0.912	0.916	0.986	1	0.918	0.912	0.916	1
SM09	0.919	0.917	0.919	0.917	0.918	0.917	0.929	0.919	0.929	0.919	0.917	0.919	0.917	0.919	0.917	0.929	0.918	0.917	0.921	0.919	0.918	0.929	0.914	0.907	0.929	0.907	0.918	0.921	0.916	0.919	0.918	0.965	1	0.919	0.918	ID	0.965	0.981	0.919	0.918	1	0.984	0.981	0.919	0.918	1	0.984	0.981	0.918
SM09	0.915	0.912	0.915	0.912	0.913	0.912	0.924	0.915	0.924	0.915	0.912	0.915	0.912	0.915	0.912	0.924	0.914	0.912	0.912	0.915	0.913	0.924	0.911	0.903	0.924	0.903	0.913	0.912	0.915	0.915	0.913	1	0.965	0.915	0.913	0.965	ID	0.965	0.915	0.913	0.965	0.953	0.965	0.915	0.913	0.965	0.953	0.965	0.913
SM09	0.918	0.915	0.918	0.915	0.916	0.915	0.927	0.918	0.927	0.918	0.915	0.918	0.915	0.918	0.915	0.927	0.916	0.915	0.915	0.918	0.916	0.927	0.912	0.909	0.927	0.909	0.916	0.915	0.915	0.918	0.916	0.965	0.981	0.918	0.916	0.981	0.965	ID	0.918	0.916	0.981	0.969	1	0.918	0.916	0.981	0.969	1	0.916
SM10	1	0.984	1	0.984	0.986	0.984	0.955	1	0.955	1	0.984	1	0.984	1	0.984	0.955	0.983	0.984	0.989	1	0.986	0.955	0.981	0.975	0.955	0.975	0.986	0.989	0.987	1	0.986	0.915	0.919	1	0.986	0.919	0.915	0.918	ID	0.986	0.919	0.913	0.918	1	0.986	0.919	0.913	0.918	0.986
SM10	0.986	0.983	0.986	0.983	1	0.983	0.957	0.986	0.957	0.986	0.983	0.986	0.983	0.986	0.983	0.957	0.981	0.983	0.978	0.986	1	0.957	0.98	0.974	0.957	0.974	1	0.978	0.977	0.986	1	0.913	0.918	0.986	1	0.918	0.913	0.916	0.986	ID	0.918	0.912	0.916	0.986	1	0.918	0.912	0.916	1
SM11	0.919	0.917	0.919	0.917	0.918	0.917	0.929	0.919	0.929	0.919	0.917	0.919	0.917	0.919	0.917	0.929	0.918	0.917	0.921	0.919	0.918	0.929	0.914	0.907	0.929	0.907	0.918	0.921	0.916	0.919	0.918	0.965	1	0.919	0.918	1	0.965	0.981	0.919	0.918	ID	0.984	0.981	0.919	0.918	1	0.984	0.981	0.918
SM11	0.913	0.909	0.913	0.909	0.912	0.909	0.921	0.913	0.921	0.913	0.909	0.913	0.909	0.913	0.909	0.921	0.911	0.909	0.916	0.913	0.912	0.921	0.906	0.9	0.921	0.9	0.912	0.916	0.912	0.913	0.912	0.953	0.984	0.913	0.912	0.984	0.953	0.969	0.913	0.912	0.984	ID	0.969	0.913	0.912	0.984	1	0.969	0.912
SM11	0.918	0.915	0.918	0.915	0.916	0.915	0.927	0.918	0.927	0.918	0.915	0.918	0.915	0.918	0.915	0.927	0.916	0.915	0.915	0.918	0.916	0.927	0.912	0.909	0.927	0.909	0.916	0.915	0.915	0.918	0.916	0.965	0.981	0.918	0.916	0.981	0.965	1	0.918	0.916	0.981	0.969	ID	0.918	0.916	0.981	0.969	1	0.916
SM12	1	0.984	1	0.984	0.986	0.984	0.955	1	0.955	1	0.984	1	0.984	1	0.984	0.955	0.983	0.984	0.989	1	0.986	0.955	0.981	0.975	0.955	0.975	0.986	0.989	0.987	1	0.986	0.915	0.919	1	0.986	0.919	0.915	0.918	1	0.986	0.919	0.913	0.918	ID	0.986	0.919	0.913	0.918	0.986
SM12	0.986	0.983	0.986	0.983	1	0.983	0.957	0.986	0.957	0.986	0.983	0.986	0.983	0.986	0.983	0.957	0.981	0.983	0.978	0.986	1	0.957	0.98	0.974	0.957	0.974	1	0.978	0.977	0.986	1	0.913	0.918	0.986	1	0.918	0.913	0.916	0.986	1	0.918	0.912	0.916	0.986	ID	0.918	0.912	0.916	1
SM13	0.919	0.917	0.919	0.917	0.918	0.917	0.929	0.919	0.929	0.919	0.917	0.919	0.917	0.919	0.917	0.929	0.918	0.917	0.921	0.919	0.918	0.929	0.914	0.907	0.929	0.907	0.918	0.921	0.916	0.919	0.918	0.965	1	0.919	0.918	1	0.965	0.981	0.919	0.918	1	0.984	0.981	0.919	0.918	ID	0.984	0.981	0.918
SM13	0.913	0.909	0.913	0.909	0.912	0.909	0.921	0.913	0.921	0.913	0.909	0.913	0.909	0.913	0.909	0.921	0.911	0.909	0.916	0.913	0.912	0.921	0.906	0.9	0.921	0.9	0.912	0.916	0.912	0.913	0.912	0.953	0.984	0.913	0.912	0.984	0.953	0.969	0.913	0.912	0.984	1	0.969	0.913	0.912	0.984	ID	0.969	0.912
SM13	0.918	0.915	0.918	0.915	0.916	0.915	0.927	0.918	0.927	0.918	0.915	0.918	0.915	0.918	0.915	0.927	0.916	0.915	0.915	0.918	0.916	0.927	0.912	0.909	0.927	0.909	0.916	0.915	0.915	0.918	0.916	0.965	0.981	0.918	0.916	0.981	0.965	1	0.918	0.916	0.981	0.969	1	0.918	0.916	0.981	0.969	ID	0.916
AVS07	0.986	0.983	0.986	0.983	1	0.983	0.957	0.986	0.957	0.986	0.983	0.986	0.983	0.986	0.983	0.957	0.981	0.983	0.978	0.986	1	0.957	0.98	0.974	0.957	0.974	1	0.978	0.977	0.986	1	0.913	0.918	0.986	1	0.918	0.913	0.916	0.986	1	0.918	0.912	0.916	0.986	1	0.918	0.912	0.916	ID
AVS08	0.986	0.983	0.986	0.983	1	0.983	0.957	0.986	0.957	0.986	0.983	0.986	0.983	0.986	0.983	0.957	0.981	0.983	0.978	0.986	1	0.957	0.98	0.974	0.957	0.974	1	0.978	0.977	0.986	1	0.913	0.918	0.986	1	0.918	0.913	0.916	0.986	1	0.918	0.912	0.916	0.986	1	0.918	0.912	0.916	1
ALS05	1	0.984	1	0.984	0.986	0.984	0.955	1	0.955	1	0.984	1	0.984	1	0.984	0.955	0.983	0.984	0.989	1	0.986	0.955	0.981	0.975	0.955	0.975	0.986	0.989	0.987	1	0.986	0.915	0.919	1	0.986	0.919	0.915	0.918	1	0.986	0.919	0.913	0.918	1	0.986	0.919	0.913	0.918	0.986
AVS03	0.986	0.983	0.986	0.983	1	0.983	0.957	0.986	0.957	0.986	0.983	0.986	0.983	0.986	0.983	0.957	0.981	0.983	0.978	0.986	1	0.957	0.98	0.974	0.957	0.974	1	0.978	0.977	0.986	1	0.913	0.918	0.986	1	0.918	0.913	0.916	0.986	1	0.918	0.912	0.916	0.986	1	0.918	0.912	0.916	1
AVS04	0.986	0.983	0.986	0.983	1	0.983	0.957	0.986	0.957	0.986	0.983	0.986	0.983	0.986	0.983	0.957	0.981	0.983	0.978	0.986	1	0.957	0.98	0.974	0.957	0.974	1	0.978	0.977	0.986	1	0.913	0.918	0.986	1	0.918	0.913	0.916	0.986	1	0.918	0.912	0.916	0.986	1	0.918	0.912	0.916	1
SM14	1	0.984	1	0.984	0.986	0.984	0.955	1	0.955	1	0.984	1	0.984	1	0.984	0.955	0.983	0.984	0.989	1	0.986	0.955	0.981	0.975	0.955	0.975	0.986	0.989	0.987	1	0.986	0.915	0.919	1	0.986	0.919	0.915	0.918	1	0.986	0.919	0.913	0.918	1	0.986	0.919	0.913	0.918	0.986
SM14	0.955	0.957	0.955	0.957	0.957	0.957	1	0.955	1	0.955	0.957	0.955	0.957	0.955	0.957	1	0.955	0.957	0.948	0.955	0.957	1	0.954	0.948	1	0.948	0.957	0.948	0.946	0.955	0.957	0.924	0.929	0.955	0.957	0.929	0.924	0.927	0.955	0.957	0.929	0.921	0.927	0.955	0.957	0.929	0.921	0.927	0.957
SM14	0.986	0.983	0.986	0.983	1	0.983	0.957	0.986	0.957	0.986	0.983	0.986	0.983	0.986	0.983	0.957	0.981	0.983	0.978	0.986	1	0.957	0.98	0.974	0.957	0.974	1	0.978	0.977	0.986	1	0.913	0.918	0.986	1	0.918	0.913	0.916	0.986	1	0.918	0.912	0.916	0.986	1	0.918	0.912	0.916	ID
AVS05	0.986	0.983	0.986	0.983	1	0.983	0.957	0.986	0.957	0.986	0.983	0.986	0.983	0.986	0.983	0.957	0.981	0.983	0.978	0.986	1	0.957	0.98	0.974	0.957	0.974	1	0.978	0.977	0.986	1	0.913	0.918	0.986	1	0.918	0.913	0.916	0.986	1	0.918	0.912	0.916	0.986	1	0.918	0.912	0.916	1
AVS06	0.986	0.983	0.986	0.983	1	0.983	0.957	0.986	0.957	0.986	0.983	0.986	0.983	0.986	0.983	0.957	0.981	0.983	0.978	0.986	1	0.957	0.98	0.974	0.957	0.974	1	0.978	0.977	0.986	1	0.913	0.918	0.986	1	0.918	0.913	0.916	0.986	1	0.918	0.912	0.916	0.986	1	0.918	0.912	0.916	1
ALS06	1	0.984	1	0.984	0.986	0.984	0.955	1	0.955	1	0.984	1	0.984	1	0.984	0.955	0.983	0.984	0.989	1	0.986	0.955	0.981	0.975	0.955	0.975	0.986	0.989	0.987	1	0.986	0.915	0.919	1	0.986	0.919	0.915	0.918	1	0.986	0.919	0.913	0.918	1	0.986	0.919	0.913	0.918	0.986
SM15	0.986	0.983	0.986	0.983	1	0.983	0.957	0.986	0.957	0.986	0.983	0.986	0.983	0.986	0.983	0.957	0.981	0.983	0.978	0.986	1	0.957	0.98	0.974	0.957	0.974	1	0.978	0.977	0.986	1	0.913	0.918	0.986	1	0.918	0.913	0.916	0.986	1	0.918	0.912	0.916	0.986	1	0.918	0.912	0.916	1
SM15	0.989	0.977	0.989	0.977	0.978	0.977	0.948	0.989	0.948	0.989	0.977	0.989	0.977	0.989	0.977	0.948	0.975	0.977	1	0.989	0.978	0.948	0.974	0.968	0.948	0.968	0.978	1	0.992	0.989	0.978	0.912	0.921	0.989	0.978	0.921	0.912	0.915	0.989	0.978	0.921	0.916	0.915	0.989	0.978	0.921	0.916	0.915	0.978
SM15	0.987	0.975	0.987	0.975	0.977	0.975	0.946	0.987	0.946	0.987	0.975	0.987	0.975	0.987	0.975	0.946	0.974	0.975	0.992	0.987	0.977	0.946	0.974	0.966	0.946	0.966	0.977	0.992	1	0.987	0.977	0.915	0.916	0.987	0.977	0.916	0.915	0.915	0.987	0.977	0.916	0.912	0.915	0.987	0.977	0.916	0.912	0.915	0.977
AMS04	0.955	0.957	0.955	0.957	0.957	0.957	1	0.955	1	0.955	0.957	0.955	0.957	0.955	0.957	1	0.955	0.957	0.948	0.955	0.957	1	0.954	0.948	1	0.948	0.957	0.948	0.946	0.955	0.957	0.924	0.929	0.955	0.957	0.929	0.924	0.927	0.955	0.957	0.929	0.921	0.927	0.955	0.957	0.929	0.921	0.927	0.957
AV01	0.984	0.981	0.984	0.981	0.998	0.981	0.955	0.984	0.955	0.984	0.981	0.984	0.981	0.984	0.981	0.955	0.98	0.981	0.977	0.984	0.998	0.955	0.978	0.972	0.955	0.972	0.998	0.977	0.975	0.984	0.998	0.912	0.916	0.984	0.998	0.916	0.912	0.915	0.984	0.998	0.916	0.91	0.915	0.984	0.998	0.916	0.91	0.915	0.998
AV02	0.986	0.983	0.986	0.983	1	0.983	0.957	0.986	0.957	0.986	0.983	0.986	0.983	0.986	0.983	0.957	0.981	0.983	0.978	0.986	1	0.957	0.98	0.974	0.957	0.974	1	0.978	0.977	0.986	1	0.913	0.918	0.986	1	0.918	0.913	0.916	0.986	1	0.918	0.912	0.916	0.986	1	0.918	0.912	0.916	1
AV03	0.986	0.983	0.986	0.983	1	0.983	0.957	0.986	0.957	0.986	0.983	0.986	0.983	0.986	0.983	0.957	0.981	0.983	0.978	0.986	1	0.957	0.98	0.974	0.957	0.974	1	0.978	0.977	0.986	1	0.913	0.918	0.986	1	0.918	0.913	0.916	0.986	1	0.918	0.912	0.916	0.986	1	0.918	0.912	0.916	1
AL01	0.998	0.983	0.998	0.983	0.984	0.983	0.954	0.998	0.954	0.998	0.983	0.998	0.983	0.998	0.983	0.954	0.981	0.983	0.987	0.998	0.984	0.954	0.98	0.974	0.954	0.974	0.984	0.987	0.986	0.998	0.984	0.913	0.918	0.998	0.984	0.918	0.913	0.916	0.998	0.984	0.918	0.912	0.916	0.998	0.984	0.918	0.912	0.916	0.984
AL02	0.998	0.983	0.998	0.983	0.984	0.983	0.954	0.998	0.954	0.998	0.983	0.998	0.983	0.998	0.983	0.954	0.981	0.983	0.987	0.998	0.984	0.954	0.98	0.974	0.954	0.974	0.984	0.987	0.986	0.998	0.984	0.913	0.918	0.998	0.984	0.918	0.913	0.916	0.998	0.984	0.918	0.912	0.916	0.998	0.984	0.918	0.912	0.916	0.984
AL03	0.998	0.983	0.998	0.983	0.984	0.983	0.954	0.998	0.954	0.998	0.983	0.998	0.983	0.998	0.983	0.954	0.981	0.983	0.987	0.998	0.984	0.954	0.98	0.974	0.954	0.974	0.984	0.987	0.986	0.998	0.984	0.913	0.918	0.998	0.984	0.918	0.913	0.916	0.998	0.984	0.918	0.912	0.916	0.998	0.984	0.918	0.912	0.916	0.984
AX01	0.981	0.978	0.981	0.978	0.987	0.978	0.951	0.981	0.951	0.981	0.978	0.981	0.978	0.981	0.978	0.951	0.978	0.978	0.974	0.981	0.987	0.951	0.975	0.969	0.951	0.969	0.987	0.974	0.972	0.981	0.987	0.91	0.915	0.981	0.987	0.915	0.91	0.913	0.981	0.987	0.915	0.909	0.913	0.981	0.987	0.915	0.909	0.913	0.987
AK01	0.934	0.93	0.934	0.93	0.929	0.93	0.942	0.934	0.942	0.934	0.93	0.934	0.93	0.934	0.93	0.942	0.928	0.93	0.93	0.934	0.929	0.942	0.93	0.92	0.942	0.92	0.929	0.93	0.927	0.934	0.929	0.913	0.918	0.934	0.929	0.918	0.913	0.91	0.934	0.929	0.918	0.909	0.91	0.934	0.929	0.918	0.909	0.91	0.929
AK02	0.934	0.93	0.934	0.93	0.929	0.93	0.942	0.934	0.942	0.934	0.93	0.934	0.93	0.934	0.93	0.942	0.928	0.93	0.93	0.934	0.929	0.942	0.93	0.92	0.942	0.92	0.929	0.93	0.927	0.934	0.929	0.913	0.918	0.934	0.929	0.918	0.913	0.91	0.934	0.929	0.918	0.909	0.91	0.934	0.929	0.918	0.909	0.91	0.929
AC01	0.936	0.934	0.936	0.934	0.931	0.934	0.942	0.936	0.942	0.936	0.934	0.936	0.934	0.936	0.934	0.942	0.933	0.934	0.931	0.936	0.931	0.942	0.934	0.925	0.942	0.925	0.931	0.931	0.928	0.936	0.931	0.913	0.918	0.936	0.931	0.918	0.913	0.91	0.936	0.931	0.918	0.909	0.91	0.936	0.931	0.918	0.909	0.91	0.931
AC02	0.936	0.934	0.936	0.934	0.931	0.934	0.942	0.936	0.942	0.936	0.934	0.936	0.934	0.936	0.934	0.942	0.933	0.934	0.931	0.936	0.931	0.942	0.934	0.925	0.942	0.925	0.931	0.931	0.928	0.936	0.931	0.913	0.918	0.936	0.931	0.918	0.913	0.91	0.936	0.931	0.918	0.909	0.91	0.936	0.931	0.918	0.909	0.91	0.931
ATK01	0.904	0.899	0.904	0.899	0.905	0.899	0.901	0.904	0.901	0.904	0.899	0.904	0.899	0.904	0.899	0.901	0.898	0.899	0.898	0.904	0.905	0.901	0.896	0.89	0.901	0.89	0.905	0.898	0.896	0.904	0.905	0.889	0.894	0.904	0.905	0.894	0.889	0.892	0.904	0.905	0.894	0.888	0.892	0.904	0.905	0.894	0.888	0.892	0.905
ATK02	0.904	0.899	0.904	0.899	0.905	0.899	0.901	0.904	0.901	0.904	0.899	0.904	0.899	0.904	0.899	0.901	0.898	0.899	0.898	0.904	0.905	0.901	0.896	0.89	0.901	0.89	0.905	0.898	0.896	0.904	0.905	0.889	0.894	0.904	0.905	0.894	0.889	0.892	0.904	0.905	0.894	0.888	0.892	0.904	0.905	0.894	0.888	0.892	0.905
AH01	0.887	0.88	0.887	0.88	0.879	0.88	0.879	0.887	0.879	0.887	0.88	0.887	0.88	0.887	0.88	0.879	0.878	0.88	0.883	0.887	0.879	0.879	0.877	0.871	0.879	0.871	0.879	0.883	0.88	0.887	0.879	0.88	0.886	0.887	0.879	0.886	0.88	0.881	0.887	0.879	0.886	0.883	0.881	0.887	0.879	0.886	0.883	0.881	0.879
AH02	0.887	0.88	0.887	0.88	0.879	0.88	0.879	0.887	0.879	0.887	0.88	0.887	0.88	0.887	0.88	0.879	0.878	0.88	0.883	0.887	0.879	0.879	0.877	0.871	0.879	0.871	0.879	0.883	0.88	0.887	0.879	0.88	0.886	0.887	0.879	0.886	0.88	0.881	0.887	0.879	0.886	0.883	0.881	0.887	0.879	0.886	0.883	0.881	0.879
AO01	0.895	0.888	0.895	0.888	0.887	0.888	0.889	0.895	0.889	0.895	0.888	0.895	0.888	0.895	0.888	0.889	0.886	0.888	0.891	0.895	0.887	0.889	0.885	0.878	0.889	0.878	0.887	0.891	0.888	0.895	0.887	0.888	0.896	0.895	0.887	0.896	0.888	0.889	0.895	0.887	0.896	0.893	0.889	0.895	0.887	0.896	0.893	0.889	0.887
AO02	0.895	0.888	0.895	0.888	0.887	0.888	0.889	0.895	0.889	0.895	0.888	0.895	0.888	0.895	0.888	0.889	0.886	0.888	0.891	0.895	0.887	0.889	0.885	0.878	0.889	0.878	0.887	0.891	0.888	0.895	0.887	0.888	0.896	0.895	0.887	0.896	0.888	0.889	0.895	0.887	0.896	0.893	0.889	0.895	0.887	0.896	0.893	0.889	0.887
AOR01	0.889	0.883	0.889	0.883	0.881	0.883	0.881	0.889	0.881	0.889	0.883	0.889	0.883	0.889	0.883	0.881	0.881	0.883	0.885	0.889	0.881	0.881	0.88	0.874	0.881	0.874	0.881	0.885	0.882	0.889	0.881	0.881	0.888	0.889	0.881	0.888	0.881	0.882	0.889	0.881	0.888	0.885	0.882	0.889	0.881	0.888	0.885	0.882	0.881
AOR02	0.889	0.883	0.889	0.883	0.881	0.883	0.881	0.889	0.881	0.889	0.883	0.889	0.883	0.889	0.883	0.881	0.881	0.883	0.885	0.889	0.881	0.881	0.88	0.874	0.881	0.874	0.881	0.885	0.882	0.889	0.881	0.881	0.888	0.889	0.881	0.888	0.881	0.882	0.889	0.881	0.888	0.885	0.882	0.889	0.881	0.888	0.885	0.882	0.881
ACC01	0.856	0.851	0.856	0.851	0.851	0.851	0.852	0.856	0.852	0.856	0.851	0.856	0.851	0.856	0.851	0.852	0.85	0.851	0.85	0.856	0.851	0.852	0.848	0.842	0.852	0.842	0.851	0.85	0.847	0.856	0.851	0.846	0.861	0.856	0.851	0.861	0.846	0.849	0.856	0.851	0.861	0.853	0.849	0.856	0.851	0.861	0.853	0.849	0.851
ACC02	0.878	0.874	0.878	0.874	0.874	0.874	0.873	0.878	0.873	0.878	0.874	0.878	0.874	0.878	0.874	0.873	0.872	0.874	0.872	0.878	0.874	0.873	0.871	0.865	0.873	0.865	0.874	0.872	0.869	0.878	0.874	0.867	0.885	0.878	0.874	0.885	0.867	0.873	0.878	0.874	0.885	0.877	0.873	0.878	0.874	0.885	0.877	0.873	0.874
AZ01	0.889	0.881	0.889	0.881	0.881	0.881	0.881	0.889	0.881	0.889	0.881	0.889	0.881	0.889	0.881	0.881	0.88	0.881	0.885	0.889	0.881	0.881	0.878	0.872	0.881	0.872	0.881	0.885	0.881	0.889	0.881	0.882	0.888	0.889	0.881	0.888	0.882	0.883	0.889	0.881	0.888	0.885	0.883	0.889	0.881	0.888	0.885	0.883	0.881
AZ02	0.884	0.877	0.884	0.877	0.877	0.877	0.877	0.884	0.877	0.884	0.877	0.884	0.877	0.884	0.877	0.877	0.875	0.877	0.88	0.884	0.877	0.877	0.874	0.868	0.877	0.868	0.877	0.88	0.877	0.884	0.877	0.877	0.883	0.884	0.877	0.883	0.877	0.879	0.884	0.877	0.883	0.88	0.879	0.884	0.877	0.883	0.88	0.879	0.877
AM01	0.886	0.878	0.886	0.878	0.878	0.878	0.878	0.886	0.878	0.886	0.878	0.886	0.878	0.886	0.878	0.878	0.877	0.878	0.881	0.886	0.878	0.878	0.875	0.869	0.878	0.869	0.878	0.881	0.878	0.886	0.878	0.879	0.885	0.886	0.878	0.885	0.879	0.88	0.886	0.878	0.885	0.883	0.88	0.886	0.878	0.885	0.883	0.88	0.878
AG01	0.886	0.881	0.886	0.881	0.881	0.881	0.881	0.886	0.881	0.886	0.881	0.886	0.881	0.886	0.881	0.881	0.88	0.881	0.88	0.886	0.881	0.881	0.878	0.872	0.881	0.872	0.881	0.88	0.877	0.886	0.881	0.874	0.889	0.886	0.881	0.889	0.874	0.877	0.886	0.881	0.889	0.882	0.877	0.886	0.881	0.889	0.882	0.877	0.881
EC01	0.884	0.877	0.884	0.877	0.877	0.877	0.878	0.884	0.878	0.884	0.877	0.884	0.877	0.884	0.877	0.878	0.875	0.877	0.88	0.884	0.877	0.878	0.874	0.868	0.878	0.868	0.877	0.88	0.877	0.884	0.877	0.876	0.882	0.884	0.877	0.882	0.876	0.877	0.884	0.877	0.882	0.879	0.877	0.884	0.877	0.882	0.879	0.877	0.877
EC02	0.886	0.878	0.886	0.878	0.878	0.878	0.881	0.886	0.881	0.886	0.878	0.886	0.878	0.886	0.878	0.881	0.877	0.878	0.881	0.886	0.878	0.881	0.875	0.869	0.881	0.869	0.878	0.881	0.878	0.886	0.878	0.882	0.888	0.886	0.878	0.888	0.882	0.883	0.886	0.878	0.888	0.885	0.883	0.886	0.878	0.888	0.885	0.883	0.878
[truncated: 41 more columns]

## Sheet: matK
Sequence Identity Matrix
Input Alignment File: matK
Seq->	ALS01	AGS01	ALS02	AGS02	AVS01	AGS03	SM01	SM01	SM02	SM02	AGS04	ALS03	AGS05	SM03	SM03	AMS01	AGS06	SM04	SM04	ALS04	AVS02	AMS02	AGS07	AGS08	AMS03	AGS09	SM05	SM05	SM05	SM06	SM06	SM07	SM07	SM08	SM08	SM09	SM09	SM09	SM10	SM10	SM11	SM11	SM11	SM12	SM12	SM13	SM13	SM13	AVS07
ALS01	ID	0.99	1	0.99	0.998	0.99	0.997	1	0.997	1	0.99	1	0.99	0.99	1	0.997	0.99	0.99	0.998	1	0.998	0.997	0.99	0.99	0.997	0.99	0.998	0.998	0.998	1	0.998	0.996	0.995	1	0.998	0.995	0.996	0.994	1	0.998	0.995	0.992	0.994	1	0.998	0.995	0.992	0.994	0.998
AGS01	0.99	ID	0.99	1	0.989	1	0.988	0.99	0.988	0.99	1	0.99	1	1	0.99	0.988	1	1	0.989	0.99	0.989	0.988	1	1	0.988	1	0.989	0.989	0.989	0.99	0.989	0.99	0.994	0.99	0.989	0.994	0.99	0.992	0.99	0.989	0.994	0.991	0.992	0.99	0.989	0.994	0.991	0.992	0.989
ALS02	1	0.99	ID	0.99	0.998	0.99	0.997	1	0.997	1	0.99	1	0.99	0.99	1	0.997	0.99	0.99	0.998	1	0.998	0.997	0.99	0.99	0.997	0.99	0.998	0.998	0.998	1	0.998	0.996	0.995	1	0.998	0.995	0.996	0.994	1	0.998	0.995	0.992	0.994	1	0.998	0.995	0.992	0.994	0.998
AGS02	0.99	1	0.99	ID	0.989	1	0.988	0.99	0.988	0.99	1	0.99	1	1	0.99	0.988	1	1	0.989	0.99	0.989	0.988	1	1	0.988	1	0.989	0.989	0.989	0.99	0.989	0.99	0.994	0.99	0.989	0.994	0.99	0.992	0.99	0.989	0.994	0.991	0.992	0.99	0.989	0.994	0.991	0.992	0.989
AVS01	0.998	0.989	0.998	0.989	ID	0.989	0.996	0.998	0.996	0.998	0.989	0.998	0.989	0.989	0.998	0.996	0.989	0.989	1	0.998	1	0.996	0.989	0.989	0.996	0.989	1	1	0.997	0.998	1	0.997	0.994	0.998	1	0.994	0.997	0.993	0.998	1	0.994	0.991	0.993	0.998	1	0.994	0.991	0.993	1
AGS03	0.99	1	0.99	1	0.989	ID	0.988	0.99	0.988	0.99	1	0.99	1	1	0.99	0.988	1	1	0.989	0.99	0.989	0.988	1	1	0.988	1	0.989	0.989	0.989	0.99	0.989	0.99	0.994	0.99	0.989	0.994	0.99	0.992	0.99	0.989	0.994	0.991	0.992	0.99	0.989	0.994	0.991	0.992	0.989
SM01	0.997	0.988	0.997	0.988	0.996	0.988	ID	0.997	1	0.997	0.988	0.997	0.988	0.988	0.997	1	0.988	0.988	0.996	0.997	0.996	1	0.988	0.988	1	0.988	0.996	0.996	0.998	0.997	0.996	0.994	0.993	0.997	0.996	0.993	0.994	0.994	0.997	0.996	0.993	0.99	0.994	0.997	0.996	0.993	0.99	0.994	0.996
SM01	1	0.99	1	0.99	0.998	0.99	0.997	ID	0.997	1	0.99	1	0.99	0.99	1	0.997	0.99	0.99	0.998	1	0.998	0.997	0.99	0.99	0.997	0.99	0.998	0.998	0.998	1	0.998	0.996	0.995	1	0.998	0.995	0.996	0.994	1	0.998	0.995	0.992	0.994	1	0.998	0.995	0.992	0.994	0.998
SM02	0.997	0.988	0.997	0.988	0.996	0.988	1	0.997	ID	0.997	0.988	0.997	0.988	0.988	0.997	1	0.988	0.988	0.996	0.997	0.996	1	0.988	0.988	1	0.988	0.996	0.996	0.998	0.997	0.996	0.994	0.993	0.997	0.996	0.993	0.994	0.994	0.997	0.996	0.993	0.99	0.994	0.997	0.996	0.993	0.99	0.994	0.996
SM02	1	0.99	1	0.99	0.998	0.99	0.997	1	0.997	ID	0.99	1	0.99	0.99	1	0.997	0.99	0.99	0.998	1	0.998	0.997	0.99	0.99	0.997	0.99	0.998	0.998	0.998	1	0.998	0.996	0.995	1	0.998	0.995	0.996	0.994	1	0.998	0.995	0.992	0.994	1	0.998	0.995	0.992	0.994	0.998
AGS04	0.99	1	0.99	1	0.989	1	0.988	0.99	0.988	0.99	ID	0.99	1	1	0.99	0.988	1	1	0.989	0.99	0.989	0.988	1	1	0.988	1	0.989	0.989	0.989	0.99	0.989	0.99	0.994	0.99	0.989	0.994	0.99	0.992	0.99	0.989	0.994	0.991	0.992	0.99	0.989	0.994	0.991	0.992	0.989
ALS03	1	0.99	1	0.99	0.998	0.99	0.997	1	0.997	1	0.99	ID	0.99	0.99	1	0.997	0.99	0.99	0.998	1	0.998	0.997	0.99	0.99	0.997	0.99	0.998	0.998	0.998	1	0.998	0.996	0.995	1	0.998	0.995	0.996	0.994	1	0.998	0.995	0.992	0.994	1	0.998	0.995	0.992	0.994	0.998
AGS05	0.99	1	0.99	1	0.989	1	0.988	0.99	0.988	0.99	1	0.99	ID	1	0.99	0.988	1	1	0.989	0.99	0.989	0.988	1	1	0.988	1	0.989	0.989	0.989	0.99	0.989	0.99	0.994	0.99	0.989	0.994	0.99	0.992	0.99	0.989	0.994	0.991	0.992	0.99	0.989	0.994	0.991	0.992	0.989
SM03	0.99	1	0.99	1	0.989	1	0.988	0.99	0.988	0.99	1	0.99	1	ID	0.99	0.988	1	1	0.989	0.99	0.989	0.988	1	1	0.988	1	0.989	0.989	0.989	0.99	0.989	0.99	0.994	0.99	0.989	0.994	0.99	0.992	0.99	0.989	0.994	0.991	0.992	0.99	0.989	0.994	0.991	0.992	0.989
SM03	1	0.99	1	0.99	0.998	0.99	0.997	1	0.997	1	0.99	1	0.99	0.99	ID	0.997	0.99	0.99	0.998	1	0.998	0.997	0.99	0.99	0.997	0.99	0.998	0.998	0.998	1	0.998	0.996	0.995	1	0.998	0.995	0.996	0.994	1	0.998	0.995	0.992	0.994	1	0.998	0.995	0.992	0.994	0.998
AMS01	0.997	0.988	0.997	0.988	0.996	0.988	1	0.997	1	0.997	0.988	0.997	0.988	0.988	0.997	ID	0.988	0.988	0.996	0.997	0.996	1	0.988	0.988	1	0.988	0.996	0.996	0.998	0.997	0.996	0.994	0.993	0.997	0.996	0.993	0.994	0.994	0.997	0.996	0.993	0.99	0.994	0.997	0.996	0.993	0.99	0.994	0.996
AGS06	0.99	1	0.99	1	0.989	1	0.988	0.99	0.988	0.99	1	0.99	1	1	0.99	0.988	ID	1	0.989	0.99	0.989	0.988	1	1	0.988	1	0.989	0.989	0.989	0.99	0.989	0.99	0.994	0.99	0.989	0.994	0.99	0.992	0.99	0.989	0.994	0.991	0.992	0.99	0.989	0.994	0.991	0.992	0.989
SM04	0.99	1	0.99	1	0.989	1	0.988	0.99	0.988	0.99	1	0.99	1	1	0.99	0.988	1	ID	0.989	0.99	0.989	0.988	1	1	0.988	1	0.989	0.989	0.989	0.99	0.989	0.99	0.994	0.99	0.989	0.994	0.99	0.992	0.99	0.989	0.994	0.991	0.992	0.99	0.989	0.994	0.991	0.992	0.989
SM04	0.998	0.989	0.998	0.989	1	0.989	0.996	0.998	0.996	0.998	0.989	0.998	0.989	0.989	0.998	0.996	0.989	0.989	ID	0.998	1	0.996	0.989	0.989	0.996	0.989	1	1	0.997	0.998	1	0.997	0.994	0.998	1	0.994	0.997	0.993	0.998	1	0.994	0.991	0.993	0.998	1	0.994	0.991	0.993	1
ALS04	1	0.99	1	0.99	0.998	0.99	0.997	1	0.997	1	0.99	1	0.99	0.99	1	0.997	0.99	0.99	0.998	ID	0.998	0.997	0.99	0.99	0.997	0.99	0.998	0.998	0.998	1	0.998	0.996	0.995	1	0.998	0.995	0.996	0.994	1	0.998	0.995	0.992	0.994	1	0.998	0.995	0.992	0.994	0.998
AVS02	0.998	0.989	0.998	0.989	1	0.989	0.996	0.998	0.996	0.998	0.989	0.998	0.989	0.989	0.998	0.996	0.989	0.989	1	0.998	ID	0.996	0.989	0.989	0.996	0.989	1	1	0.997	0.998	1	0.997	0.994	0.998	1	0.994	0.997	0.993	0.998	1	0.994	0.991	0.993	0.998	1	0.994	0.991	0.993	1
AMS02	0.997	0.988	0.997	0.988	0.996	0.988	1	0.997	1	0.997	0.988	0.997	0.988	0.988	0.997	1	0.988	0.988	0.996	0.997	0.996	ID	0.988	0.988	1	0.988	0.996	0.996	0.998	0.997	0.996	0.994	0.993	0.997	0.996	0.993	0.994	0.994	0.997	0.996	0.993	0.99	0.994	0.997	0.996	0.993	0.99	0.994	0.996
AGS07	0.99	1	0.99	1	0.989	1	0.988	0.99	0.988	0.99	1	0.99	1	1	0.99	0.988	1	1	0.989	0.99	0.989	0.988	ID	1	0.988	1	0.989	0.989	0.989	0.99	0.989	0.99	0.994	0.99	0.989	0.994	0.99	0.992	0.99	0.989	0.994	0.991	0.992	0.99	0.989	0.994	0.991	0.992	0.989
AGS08	0.99	1	0.99	1	0.989	1	0.988	0.99	0.988	0.99	1	0.99	1	1	0.99	0.988	1	1	0.989	0.99	0.989	0.988	1	ID	0.988	1	0.989	0.989	0.989	0.99	0.989	0.99	0.994	0.99	0.989	0.994	0.99	0.992	0.99	0.989	0.994	0.991	0.992	0.99	0.989	0.994	0.991	0.992	0.989
AMS03	0.997	0.988	0.997	0.988	0.996	0.988	1	0.997	1	0.997	0.988	0.997	0.988	0.988	0.997	1	0.988	0.988	0.996	0.997	0.996	1	0.988	0.988	ID	0.988	0.996	0.996	0.998	0.997	0.996	0.994	0.993	0.997	0.996	0.993	0.994	0.994	0.997	0.996	0.993	0.99	0.994	0.997	0.996	0.993	0.99	0.994	0.996
AGS09	0.99	1	0.99	1	0.989	1	0.988	0.99	0.988	0.99	1	0.99	1	1	0.99	0.988	1	1	0.989	0.99	0.989	0.988	1	1	0.988	ID	0.989	0.989	0.989	0.99	0.989	0.99	0.994	0.99	0.989	0.994	0.99	0.992	0.99	0.989	0.994	0.991	0.992	0.99	0.989	0.994	0.991	0.992	0.989
SM05	0.998	0.989	0.998	0.989	1	0.989	0.996	0.998	0.996	0.998	0.989	0.998	0.989	0.989	0.998	0.996	0.989	0.989	1	0.998	1	0.996	0.989	0.989	0.996	0.989	ID	1	0.997	0.998	1	0.997	0.994	0.998	1	0.994	0.997	0.993	0.998	1	0.994	0.991	0.993	0.998	1	0.994	0.991	0.993	1
SM05	0.998	0.989	0.998	0.989	1	0.989	0.996	0.998	0.996	0.998	0.989	0.998	0.989	0.989	0.998	0.996	0.989	0.989	1	0.998	1	0.996	0.989	0.989	0.996	0.989	1	ID	0.997	0.998	1	0.997	0.994	0.998	1	0.994	0.997	0.993	0.998	1	0.994	0.991	0.993	0.998	1	0.994	0.991	0.993	1
SM05	0.998	0.989	0.998	0.989	0.997	0.989	0.998	0.998	0.998	0.998	0.989	0.998	0.989	0.989	0.998	0.998	0.989	0.989	0.997	0.998	0.997	0.998	0.989	0.989	0.998	0.989	0.997	0.997	ID	0.998	0.997	0.995	0.994	0.998	0.997	0.994	0.995	0.995	0.998	0.997	0.994	0.991	0.995	0.998	0.997	0.994	0.991	0.995	0.997
SM06	1	0.99	1	0.99	0.998	0.99	0.997	1	0.997	1	0.99	1	0.99	0.99	1	0.997	0.99	0.99	0.998	1	0.998	0.997	0.99	0.99	0.997	0.99	0.998	0.998	0.998	ID	0.998	0.996	0.995	1	0.998	0.995	0.996	0.994	1	0.998	0.995	0.992	0.994	1	0.998	0.995	0.992	0.994	0.998
SM06	0.998	0.989	0.998	0.989	1	0.989	0.996	0.998	0.996	0.998	0.989	0.998	0.989	0.989	0.998	0.996	0.989	0.989	1	0.998	1	0.996	0.989	0.989	0.996	0.989	1	1	0.997	0.998	ID	0.997	0.994	0.998	1	0.994	0.997	0.993	0.998	1	0.994	0.991	0.993	0.998	1	0.994	0.991	0.993	1
SM07	0.996	0.99	0.996	0.99	0.997	0.99	0.994	0.996	0.994	0.996	0.99	0.996	0.99	0.99	0.996	0.994	0.99	0.99	0.997	0.996	0.997	0.994	0.99	0.99	0.994	0.99	0.997	0.997	0.995	0.996	0.997	ID	0.995	0.996	0.997	0.995	1	0.995	0.996	0.997	0.995	0.992	0.995	0.996	0.997	0.995	0.992	0.995	0.997
SM07	0.995	0.994	0.995	0.994	0.994	0.994	0.993	0.995	0.993	0.995	0.994	0.995	0.994	0.994	0.995	0.993	0.994	0.994	0.994	0.995	0.994	0.993	0.994	0.994	0.993	0.994	0.994	0.994	0.994	0.995	0.994	0.995	ID	0.995	0.994	1	0.995	0.997	0.995	0.994	1	0.996	0.997	0.995	0.994	1	0.996	0.997	0.994
SM08	1	0.99	1	0.99	0.998	0.99	0.997	1	0.997	1	0.99	1	0.99	0.99	1	0.997	0.99	0.99	0.998	1	0.998	0.997	0.99	0.99	0.997	0.99	0.998	0.998	0.998	1	0.998	0.996	0.995	ID	0.998	0.995	0.996	0.994	1	0.998	0.995	0.992	0.994	1	0.998	0.995	0.992	0.994	0.998
SM08	0.998	0.989	0.998	0.989	1	0.989	0.996	0.998	0.996	0.998	0.989	0.998	0.989	0.989	0.998	0.996	0.989	0.989	1	0.998	1	0.996	0.989	0.989	0.996	0.989	1	1	0.997	0.998	1	0.997	0.994	0.998	ID	0.994	0.997	0.993	0.998	1	0.994	0.991	0.993	0.998	1	0.994	0.991	0.993	1
SM09	0.995	0.994	0.995	0.994	0.994	0.994	0.993	0.995	0.993	0.995	0.994	0.995	0.994	0.994	0.995	0.993	0.994	0.994	0.994	0.995	0.994	0.993	0.994	0.994	0.993	0.994	0.994	0.994	0.994	0.995	0.994	0.995	1	0.995	0.994	ID	0.995	0.997	0.995	0.994	1	0.996	0.997	0.995	0.994	1	0.996	0.997	0.994
SM09	0.996	0.99	0.996	0.99	0.997	0.99	0.994	0.996	0.994	0.996	0.99	0.996	0.99	0.99	0.996	0.994	0.99	0.99	0.997	0.996	0.997	0.994	0.99	0.99	0.994	0.99	0.997	0.997	0.995	0.996	0.997	1	0.995	0.996	0.997	0.995	ID	0.995	0.996	0.997	0.995	0.992	0.995	0.996	0.997	0.995	0.992	0.995	0.997
SM09	0.994	0.992	0.994	0.992	0.993	0.992	0.994	0.994	0.994	0.994	0.992	0.994	0.992	0.992	0.994	0.994	0.992	0.992	0.993	0.994	0.993	0.994	0.992	0.992	0.994	0.992	0.993	0.993	0.995	0.994	0.993	0.995	0.997	0.994	0.993	0.997	0.995	ID	0.994	0.993	0.997	0.994	1	0.994	0.993	0.997	0.994	1	0.993
SM10	1	0.99	1	0.99	0.998	0.99	0.997	1	0.997	1	0.99	1	0.99	0.99	1	0.997	0.99	0.99	0.998	1	0.998	0.997	0.99	0.99	0.997	0.99	0.998	0.998	0.998	1	0.998	0.996	0.995	1	0.998	0.995	0.996	0.994	ID	0.998	0.995	0.992	0.994	1	0.998	0.995	0.992	0.994	0.998
SM10	0.998	0.989	0.998	0.989	1	0.989	0.996	0.998	0.996	0.998	0.989	0.998	0.989	0.989	0.998	0.996	0.989	0.989	1	0.998	1	0.996	0.989	0.989	0.996	0.989	1	1	0.997	0.998	1	0.997	0.994	0.998	1	0.994	0.997	0.993	0.998	ID	0.994	0.991	0.993	0.998	1	0.994	0.991	0.993	1
SM11	0.995	0.994	0.995	0.994	0.994	0.994	0.993	0.995	0.993	0.995	0.994	0.995	0.994	0.994	0.995	0.993	0.994	0.994	0.994	0.995	0.994	0.993	0.994	0.994	0.993	0.994	0.994	0.994	0.994	0.995	0.994	0.995	1	0.995	0.994	1	0.995	0.997	0.995	0.994	ID	0.996	0.997	0.995	0.994	1	0.996	0.997	0.994
SM11	0.992	0.991	0.992	0.991	0.991	0.991	0.99	0.992	0.99	0.992	0.991	0.992	0.991	0.991	0.992	0.99	0.991	0.991	0.991	0.992	0.991	0.99	0.991	0.991	0.99	0.991	0.991	0.991	0.991	0.992	0.991	0.992	0.996	0.992	0.991	0.996	0.992	0.994	0.992	0.991	0.996	ID	0.994	0.992	0.991	0.996	1	0.994	0.991
SM11	0.994	0.992	0.994	0.992	0.993	0.992	0.994	0.994	0.994	0.994	0.992	0.994	0.992	0.992	0.994	0.994	0.992	0.992	0.993	0.994	0.993	0.994	0.992	0.992	0.994	0.992	0.993	0.993	0.995	0.994	0.993	0.995	0.997	0.994	0.993	0.997	0.995	1	0.994	0.993	0.997	0.994	ID	0.994	0.993	0.997	0.994	1	0.993
SM12	1	0.99	1	0.99	0.998	0.99	0.997	1	0.997	1	0.99	1	0.99	0.99	1	0.997	0.99	0.99	0.998	1	0.998	0.997	0.99	0.99	0.997	0.99	0.998	0.998	0.998	1	0.998	0.996	0.995	1	0.998	0.995	0.996	0.994	1	0.998	0.995	0.992	0.994	ID	0.998	0.995	0.992	0.994	0.998
SM12	0.998	0.989	0.998	0.989	1	0.989	0.996	0.998	0.996	0.998	0.989	0.998	0.989	0.989	0.998	0.996	0.989	0.989	1	0.998	1	0.996	0.989	0.989	0.996	0.989	1	1	0.997	0.998	1	0.997	0.994	0.998	1	0.994	0.997	0.993	0.998	1	0.994	0.991	0.993	0.998	ID	0.994	0.991	0.993	1
SM13	0.995	0.994	0.995	0.994	0.994	0.994	0.993	0.995	0.993	0.995	0.994	0.995	0.994	0.994	0.995	0.993	0.994	0.994	0.994	0.995	0.994	0.993	0.994	0.994	0.993	0.994	0.994	0.994	0.994	0.995	0.994	0.995	1	0.995	0.994	1	0.995	0.997	0.995	0.994	1	0.996	0.997	0.995	0.994	ID	0.996	0.997	0.994
SM13	0.992	0.991	0.992	0.991	0.991	0.991	0.99	0.992	0.99	0.992	0.991	0.992	0.991	0.991	0.992	0.99	0.991	0.991	0.991	0.992	0.991	0.99	0.991	0.991	0.99	0.991	0.991	0.991	0.991	0.992	0.991	0.992	0.996	0.992	0.991	0.996	0.992	0.994	0.992	0.991	0.996	1	0.994	0.992	0.991	0.996	ID	0.994	0.991
SM13	0.994	0.992	0.994	0.992	0.993	0.992	0.994	0.994	0.994	0.994	0.992	0.994	0.992	0.992	0.994	0.994	0.992	0.992	0.993	0.994	0.993	0.994	0.992	0.992	0.994	0.992	0.993	0.993	0.995	0.994	0.993	0.995	0.997	0.994	0.993	0.997	0.995	1	0.994	0.993	0.997	0.994	1	0.994	0.993	0.997	0.994	ID	0.993
AVS07	0.998	0.989	0.998	0.989	1	0.989	0.996	0.998	0.996	0.998	0.989	0.998	0.989	0.989	0.998	0.996	0.989	0.989	1	0.998	1	0.996	0.989	0.989	0.996	0.989	1	1	0.997	0.998	1	0.997	0.994	0.998	1	0.994	0.997	0.993	0.998	1	0.994	0.991	0.993	0.998	1	0.994	0.991	0.993	ID
AVS08	0.998	0.989	0.998	0.989	1	0.989	0.996	0.998	0.996	0.998	0.989	0.998	0.989	0.989	0.998	0.996	0.989	0.989	1	0.998	1	0.996	0.989	0.989	0.996	0.989	1	1	0.997	0.998	1	0.997	0.994	0.998	1	0.994	0.997	0.993	0.998	1	0.994	0.991	0.993	0.998	1	0.994	0.991	0.993	1
ALS05	1	0.99	1	0.99	0.998	0.99	0.997	1	0.997	1	0.99	1	0.99	0.99	1	0.997	0.99	0.99	0.998	1	0.998	0.997	0.99	0.99	0.997	0.99	0.998	0.998	0.998	1	0.998	0.996	0.995	1	0.998	0.995	0.996	0.994	1	0.998	0.995	0.992	0.994	1	0.998	0.995	0.992	0.994	0.998
AVS03	0.998	0.989	0.998	0.989	1	0.989	0.996	0.998	0.996	0.998	0.989	0.998	0.989	0.989	0.998	0.996	0.989	0.989	1	0.998	1	0.996	0.989	0.989	0.996	0.989	1	1	0.997	0.998	1	0.997	0.994	0.998	1	0.994	0.997	0.993	0.998	1	0.994	0.991	0.993	0.998	1	0.994	0.991	0.993	1
AVS04	0.998	0.989	0.998	0.989	1	0.989	0.996	0.998	0.996	0.998	0.989	0.998	0.989	0.989	0.998	0.996	0.989	0.989	1	0.998	1	0.996	0.989	0.989	0.996	0.989	1	1	0.997	0.998	1	0.997	0.994	0.998	1	0.994	0.997	0.993	0.998	1	0.994	0.991	0.993	0.998	1	0.994	0.991	0.993	1
SM14	1	0.99	1	0.99	0.998	0.99	0.997	1	0.997	1	0.99	1	0.99	0.99	1	0.997	0.99	0.99	0.998	1	0.998	0.997	0.99	0.99	0.997	0.99	0.998	0.998	0.998	1	0.998	0.996	0.995	1	0.998	0.995	0.996	0.994	1	0.998	0.995	0.992	0.994	1	0.998	0.995	0.992	0.994	0.998
SM14	0.997	0.988	0.997	0.988	0.996	0.988	1	0.997	1	0.997	0.988	0.997	0.988	0.988	0.997	1	0.988	0.988	0.996	0.997	0.996	1	0.988	0.988	1	0.988	0.996	0.996	0.998	0.997	0.996	0.994	0.993	0.997	0.996	0.993	0.994	0.994	0.997	0.996	0.993	0.99	0.994	0.997	0.996	0.993	0.99	0.994	0.996
SM14	0.998	0.989	0.998	0.989	1	0.989	0.996	0.998	0.996	0.998	0.989	0.998	0.989	0.989	0.998	0.996	0.989	0.989	1	0.998	1	0.996	0.989	0.989	0.996	0.989	1	1	0.997	0.998	1	0.997	0.994	0.998	1	0.994	0.997	0.993	0.998	1	0.994	0.991	0.993	0.998	1	0.994	0.991	0.993	1
AVS05	0.998	0.989	0.998	0.989	1	0.989	0.996	0.998	0.996	0.998	0.989	0.998	0.989	0.989	0.998	0.996	0.989	0.989	1	0.998	1	0.996	0.989	0.989	0.996	0.989	1	1	0.997	0.998	1	0.997	0.994	0.998	1	0.994	0.997	0.993	0.998	1	0.994	0.991	0.993	0.998	1	0.994	0.991	0.993	1
AVS06	0.998	0.989	0.998	0.989	1	0.989	0.996	0.998	0.996	0.998	0.989	0.998	0.989	0.989	0.998	0.996	0.989	0.989	1	0.998	1	0.996	0.989	0.989	0.996	0.989	1	1	0.997	0.998	1	0.997	0.994	0.998	1	0.994	0.997	0.993	0.998	1	0.994	0.991	0.993	0.998	1	0.994	0.991	0.993	1
ALS06	1	0.99	1	0.99	0.998	0.99	0.997	1	0.997	1	0.99	1	0.99	0.99	1	0.997	0.99	0.99	0.998	1	0.998	0.997	0.99	0.99	0.997	0.99	0.998	0.998	0.998	1	0.998	0.996	0.995	1	0.998	0.995	0.996	0.994	1	0.998	0.995	0.992	0.994	1	0.998	0.995	0.992	0.994	0.998
SM15	0.998	0.989	0.998	0.989	1	0.989	0.996	0.998	0.996	0.998	0.989	0.998	0.989	0.989	0.998	0.996	0.989	0.989	1	0.998	1	0.996	0.989	0.989	0.996	0.989	1	1	0.997	0.998	1	0.997	0.994	0.998	1	0.994	0.997	0.993	0.998	1	0.994	0.991	0.993	0.998	1	0.994	0.991	0.993	1
SM15	0.998	0.989	0.998	0.989	1	0.989	0.996	0.998	0.996	0.998	0.989	0.998	0.989	0.989	0.998	0.996	0.989	0.989	1	0.998	1	0.996	0.989	0.989	0.996	0.989	1	1	0.997	0.998	1	0.997	0.994	0.998	1	0.994	0.997	0.993	0.998	1	0.994	0.991	0.993	0.998	1	0.994	0.991	0.993	1
SM15	0.998	0.989	0.998	0.989	0.997	0.989	0.998	0.998	0.998	0.998	0.989	0.998	0.989	0.989	0.998	0.998	0.989	0.989	0.997	0.998	0.997	0.998	0.989	0.989	0.998	0.989	0.997	0.997	1	0.998	0.997	0.995	0.994	0.998	0.997	0.994	0.995	0.995	0.998	0.997	0.994	0.991	0.995	0.998	0.997	0.994	0.991	0.995	0.997
AMS04	0.997	0.988	0.997	0.988	0.996	0.988	1	0.997	1	0.997	0.988	0.997	0.988	0.988	0.997	1	0.988	0.988	0.996	0.997	0.996	1	0.988	0.988	1	0.988	0.996	0.996	0.998	0.997	0.996	0.994	0.993	0.997	0.996	0.993	0.994	0.994	0.997	0.996	0.993	0.99	0.994	0.997	0.996	0.993	0.99	0.994	0.996
AV01	0.998	0.989	0.998	0.989	1	0.989	0.996	0.998	0.996	0.998	0.989	0.998	0.989	0.989	0.998	0.996	0.989	0.989	1	0.998	1	0.996	0.989	0.989	0.996	0.989	1	1	0.997	0.998	1	0.997	0.994	0.998	1	0.994	0.997	0.993	0.998	1	0.994	0.991	0.993	0.998	1	0.994	0.991	0.993	1
AV02	0.998	0.989	0.998	0.989	1	0.989	0.996	0.998	0.996	0.998	0.989	0.998	0.989	0.989	0.998	0.996	0.989	0.989	1	0.998	1	0.996	0.989	0.989	0.996	0.989	1	1	0.997	0.998	1	0.997	0.994	0.998	1	0.994	0.997	0.993	0.998	1	0.994	0.991	0.993	0.998	1	0.994	0.991	0.993	1
AV03	0.998	0.989	0.998	0.989	1	0.989	0.996	0.998	0.996	0.998	0.989	0.998	0.989	0.989	0.998	0.996	0.989	0.989	1	0.998	1	0.996	0.989	0.989	0.996	0.989	1	1	0.997	0.998	1	0.997	0.994	0.998	1	0.994	0.997	0.993	0.998	1	0.994	0.991	0.993	0.998	1	0.994	0.991	0.993	1
AL01	1	0.99	1	0.99	0.998	0.99	0.997	1	0.997	1	0.99	1	0.99	0.99	1	0.997	0.99	0.99	0.998	1	0.998	0.997	0.99	0.99	0.997	0.99	0.998	0.998	0.998	1	0.998	0.996	0.995	1	0.998	0.995	0.996	0.994	1	0.998	0.995	0.992	0.994	1	0.998	0.995	0.992	0.994	0.998
AL02	1	0.99	1	0.99	0.998	0.99	0.997	1	0.997	1	0.99	1	0.99	0.99	1	0.997	0.99	0.99	0.998	1	0.998	0.997	0.99	0.99	0.997	0.99	0.998	0.998	0.998	1	0.998	0.996	0.995	1	0.998	0.995	0.996	0.994	1	0.998	0.995	0.992	0.994	1	0.998	0.995	0.992	0.994	0.998
AL03	1	0.99	1	0.99	0.998	0.99	0.997	1	0.997	1	0.99	1	0.99	0.99	1	0.997	0.99	0.99	0.998	1	0.998	0.997	0.99	0.99	0.997	0.99	0.998	0.998	0.998	1	0.998	0.996	0.995	1	0.998	0.995	0.996	0.994	1	0.998	0.995	0.992	0.994	1	0.998	0.995	0.992	0.994	0.998
AX01	0.998	0.989	0.998	0.989	1	0.989	0.996	0.998	0.996	0.998	0.989	0.998	0.989	0.989	0.998	0.996	0.989	0.989	1	0.998	1	0.996	0.989	0.989	0.996	0.989	1	1	0.997	0.998	1	0.997	0.994	0.998	1	0.994	0.997	0.993	0.998	1	0.994	0.991	0.993	0.998	1	0.994	0.991	0.993	1
AK01	0.984	0.983	0.984	0.983	0.983	0.983	0.982	0.984	0.982	0.984	0.983	0.984	0.983	0.983	0.984	0.982	0.983	0.983	0.983	0.984	0.983	0.982	0.983	0.983	0.982	0.983	0.983	0.983	0.983	0.984	0.983	0.983	0.987	0.984	0.983	0.987	0.983	0.986	0.984	0.983	0.987	0.983	0.986	0.984	0.983	0.987	0.983	0.986	0.983
AK02	0.984	0.983	0.984	0.983	0.983	0.983	0.982	0.984	0.982	0.984	0.983	0.984	0.983	0.983	0.984	0.982	0.983	0.983	0.983	0.984	0.983	0.982	0.983	0.983	0.982	0.983	0.983	0.983	0.983	0.984	0.983	0.983	0.987	0.984	0.983	0.987	0.983	0.986	0.984	0.983	0.987	0.983	0.986	0.984	0.983	0.987	0.983	0.986	0.983
AC01	0.997	0.99	0.997	0.99	0.996	0.99	0.995	0.997	0.995	0.997	0.99	0.997	0.99	0.99	0.997	0.995	0.99	0.99	0.996	0.997	0.996	0.995	0.99	0.99	0.995	0.99	0.996	0.996	0.996	0.997	0.996	0.994	0.995	0.997	0.996	0.995	0.994	0.994	0.997	0.996	0.995	0.992	0.994	0.997	0.996	0.995	0.992	0.994	0.996
AC02	0.997	0.99	0.997	0.99	0.996	0.99	0.995	0.997	0.995	0.997	0.99	0.997	0.99	0.99	0.997	0.995	0.99	0.99	0.996	0.997	0.996	0.995	0.99	0.99	0.995	0.99	0.996	0.996	0.996	0.997	0.996	0.994	0.995	0.997	0.996	0.995	0.994	0.994	0.997	0.996	0.995	0.992	0.994	0.997	0.996	0.995	0.992	0.994	0.996
ATK01	0.984	0.981	0.984	0.981	0.983	0.981	0.982	0.984	0.982	0.984	0.981	0.984	0.981	0.981	0.984	0.982	0.981	0.981	0.983	0.984	0.983	0.982	0.981	0.981	0.982	0.981	0.983	0.983	0.983	0.984	0.983	0.983	0.987	0.984	0.983	0.987	0.983	0.986	0.984	0.983	0.987	0.983	0.986	0.984	0.983	0.987	0.983	0.986	0.983
ATK02	0.984	0.981	0.984	0.981	0.983	0.981	0.982	0.984	0.982	0.984	0.981	0.984	0.981	0.981	0.984	0.982	0.981	0.981	0.983	0.984	0.983	0.982	0.981	0.981	0.982	0.981	0.983	0.983	0.983	0.984	0.983	0.983	0.987	0.984	0.983	0.987	0.983	0.986	0.984	0.983	0.987	0.983	0.986	0.984	0.983	0.987	0.983	0.986	0.983
AH01	0.986	0.983	0.986	0.983	0.984	0.983	0.983	0.986	0.983	0.986	0.983	0.986	0.983	0.983	0.986	0.983	0.983	0.983	0.984	0.986	0.984	0.983	0.983	0.983	0.983	0.983	0.984	0.984	0.984	0.986	0.984	0.984	0.988	0.986	0.984	0.988	0.984	0.987	0.986	0.984	0.988	0.984	0.987	0.986	0.984	0.988	0.984	0.987	0.984
AH02	0.986	0.983	0.986	0.983	0.984	0.983	0.983	0.986	0.983	0.986	0.983	0.986	0.983	0.983	0.986	0.983	0.983	0.983	0.984	0.986	0.984	0.983	0.983	0.983	0.983	0.983	0.984	0.984	0.984	0.986	0.984	0.984	0.988	0.986	0.984	0.988	0.984	0.987	0.986	0.984	0.988	0.984	0.987	0.986	0.984	0.988	0.984	0.987	0.984
AO01	0.982	0.979	0.982	0.979	0.981	0.979	0.982	0.982	0.982	0.982	0.979	0.982	0.979	0.979	0.982	0.982	0.979	0.979	0.981	0.982	0.981	0.982	0.979	0.979	0.982	0.979	0.981	0.981	0.983	0.982	0.981	0.981	0.984	0.982	0.981	0.984	0.981	0.986	0.982	0.981	0.984	0.981	0.986	0.982	0.981	0.984	0.981	0.986	0.981
AO02	0.982	0.979	0.982	0.979	0.981	0.979	0.982	0.982	0.982	0.982	0.979	0.982	0.979	0.979	0.982	0.982	0.979	0.979	0.981	0.982	0.981	0.982	0.979	0.979	0.982	0.979	0.981	0.981	0.983	0.982	0.981	0.981	0.984	0.982	0.981	0.984	0.981	0.986	0.982	0.981	0.984	0.981	0.986	0.982	0.981	0.984	0.981	0.986	0.981
AOR01	0.983	0.98	0.983	0.98	0.982	0.98	0.983	0.983	0.983	0.983	0.98	0.983	0.98	0.98	0.983	0.983	0.98	0.98	0.982	0.983	0.982	0.983	0.98	0.98	0.983	0.98	0.982	0.982	0.984	0.983	0.982	0.982	0.986	0.983	0.982	0.986	0.982	0.987	0.983	0.982	0.986	0.982	0.987	0.983	0.982	0.986	0.982	0.987	0.982
AOR02	0.983	0.98	0.983	0.98	0.982	0.98	0.983	0.983	0.983	0.983	0.98	0.983	0.98	0.98	0.983	0.983	0.98	0.98	0.982	0.983	0.982	0.983	0.98	0.98	0.983	0.98	0.982	0.982	0.984	0.983	0.982	0.982	0.986	0.983	0.982	0.986	0.982	0.987	0.983	0.982	0.986	0.982	0.987	0.983	0.982	0.986	0.982	0.987	0.982
ACC01	0.982	0.979	0.982	0.979	0.981	0.979	0.98	0.982	0.98	0.982	0.979	0.982	0.979	0.979	0.982	0.98	0.979	0.979	0.981	0.982	0.981	0.98	0.979	0.979	0.98	0.979	0.981	0.981	0.981	0.982	0.981	0.981	0.984	0.982	0.981	0.984	0.981	0.983	0.982	0.981	0.984	0.981	0.983	0.982	0.981	0.984	0.981	0.983	0.981
ACC02	0.982	0.979	0.982	0.979	0.981	0.979	0.98	0.982	0.98	0.982	0.979	0.982	0.979	0.979	0.982	0.98	0.979	0.979	0.981	0.982	0.981	0.98	0.979	0.979	0.98	0.979	0.981	0.981	0.981	0.982	0.981	0.981	0.984	0.982	0.981	0.984	0.981	0.983	0.982	0.981	0.984	0.981	0.983	0.982	0.981	0.984	0.981	0.983	0.981
AZ01	0.983	0.98	0.983	0.98	0.982	0.98	0.983	0.983	0.983	0.983	0.98	0.983	0.98	0.98	0.983	0.983	0.98	0.98	0.982	0.983	0.982	0.983	0.98	0.98	0.983	0.98	0.982	0.982	0.984	0.983	0.982	0.982	0.986	0.983	0.982	0.986	0.982	0.987	0.983	0.982	0.986	0.982	0.987	0.983	0.982	0.986	0.982	0.987	0.982
AZ02	0.983	0.98	0.983	0.98	0.982	0.98	0.983	0.983	0.983	0.983	0.98	0.983	0.98	0.98	0.983	0.983	0.98	0.98	0.982	0.983	0.982	0.983	0.98	0.98	0.983	0.98	0.982	0.982	0.984	0.983	0.982	0.982	0.986	0.983	0.982	0.986	0.982	0.987	0.983	0.982	0.986	0.982	0.987	0.983	0.982	0.986	0.982	0.987	0.982
AM01	0.987	0.983	0.987	0.983	0.986	0.983	0.984	0.987	0.984	0.987	0.983	0.987	0.983	0.983	0.987	0.984	0.983	0.983	0.986	0.987	0.986	0.984	0.983	0.983	0.984	0.983	0.986	0.986	0.986	0.987	0.986	0.986	0.989	0.987	0.986	0.989	0.986	0.988	0.987	0.986	0.989	0.986	0.988	0.987	0.986	0.989	0.986	0.988	0.986
AG01	0.983	0.98	0.983	0.98	0.982	0.98	0.981	0.983	0.981	0.983	0.98	0.983	0.98	0.98	0.983	0.981	0.98	0.98	0.982	0.983	0.982	0.981	0.98	0.98	0.981	0.98	0.982	0.982	0.982	0.983	0.982	0.982	0.986	0.983	0.982	0.986	0.982	0.984	0.983	0.982	0.986	0.982	0.984	0.983	0.982	0.986	0.982	0.984	0.982
EC01	0.986	0.983	0.986	0.983	0.984	0.983	0.983	0.986	0.983	0.986	0.983	0.986	0.983	0.983	0.986	0.983	0.983	0.983	0.984	0.986	0.984	0.983	0.983	0.983	0.983	0.983	0.984	0.984	0.984	0.986	0.984	0.984	0.988	0.986	0.984	0.988	0.984	0.987	0.986	0.984	0.988	0.984	0.987	0.986	0.984	0.988	0.984	0.987	0.984
EC02	0.986	0.983	0.986	0.983	0.984	0.983	0.983	0.986	0.983	0.986	0.983	0.986	0.983	0.983	0.986	0.983	0.983	0.983	0.984	0.986	0.984	0.983	0.983	0.983	0.983	0.983	0.984	0.984	0.984	0.986	0.984	0.984	0.988	0.986	0.984	0.988	0.984	0.987	0.986	0.984	0.988	0.984	0.987	0.986	0.984	0.988	0.984	0.987	0.984
[truncated: 41 more columns]

## Sheet: rbcL
Sequence Identity Matrix
Input Alignment File: rbcL
Seq->	ALS01	AGS01	ALS02	AGS02	AVS01	AGS03	SM01	SM01	SM02	SM02	AGS04	ALS03	AGS05	SM03	SM03	AMS01	AGS06	SM04	SM04	ALS04	AVS02	AMS02	AGS07	AGS08	AMS03	AGS09	SM05	SM05	SM05	SM06	SM06	SM07	SM07	SM08	SM08	SM09	SM09	SM09	SM10	SM10	SM11	SM11	SM11	SM12	SM12	SM13	SM13	SM13	AVS07
ALS01	ID	0.993	1	0.993	1	0.993	0.995	1	0.995	1	0.993	1	0.993	1	0.993	0.995	0.993	0.993	0.994	1	1	0.995	0.993	0.993	0.995	0.993	1	0.994	1	1	1	0.995	0.995	1	1	0.995	0.995	0.994	1	1	0.995	0.995	0.994	1	1	0.995	0.995	0.994	1
AGS01	0.993	ID	0.993	1	0.993	1	0.997	0.993	0.997	0.993	1	0.993	1	0.993	1	0.997	1	1	0.998	0.993	0.993	0.997	1	1	0.997	1	0.993	0.998	0.993	0.993	0.993	0.997	0.997	0.993	0.993	0.997	0.997	0.995	0.993	0.993	0.997	0.997	0.995	0.993	0.993	0.997	0.997	0.995	0.993
ALS02	1	0.993	ID	0.993	1	0.993	0.995	1	0.995	1	0.993	1	0.993	1	0.993	0.995	0.993	0.993	0.994	1	1	0.995	0.993	0.993	0.995	0.993	1	0.994	1	1	1	0.995	0.995	1	1	0.995	0.995	0.994	1	1	0.995	0.995	0.994	1	1	0.995	0.995	0.994	1
AGS02	0.993	1	0.993	ID	0.993	1	0.997	0.993	0.997	0.993	1	0.993	1	0.993	1	0.997	1	1	0.998	0.993	0.993	0.997	1	1	0.997	1	0.993	0.998	0.993	0.993	0.993	0.997	0.997	0.993	0.993	0.997	0.997	0.995	0.993	0.993	0.997	0.997	0.995	0.993	0.993	0.997	0.997	0.995	0.993
AVS01	1	0.993	1	0.993	ID	0.993	0.995	1	0.995	1	0.993	1	0.993	1	0.993	0.995	0.993	0.993	0.994	1	1	0.995	0.993	0.993	0.995	0.993	1	0.994	1	1	1	0.995	0.995	1	1	0.995	0.995	0.994	1	1	0.995	0.995	0.994	1	1	0.995	0.995	0.994	1
AGS03	0.993	1	0.993	1	0.993	ID	0.997	0.993	0.997	0.993	1	0.993	1	0.993	1	0.997	1	1	0.998	0.993	0.993	0.997	1	1	0.997	1	0.993	0.998	0.993	0.993	0.993	0.997	0.997	0.993	0.993	0.997	0.997	0.995	0.993	0.993	0.997	0.997	0.995	0.993	0.993	0.997	0.997	0.995	0.993
SM01	0.995	0.997	0.995	0.997	0.995	0.997	ID	0.995	1	0.995	0.997	0.995	0.997	0.995	0.997	1	0.997	0.997	0.998	0.995	0.995	1	0.997	0.997	1	0.997	0.995	0.998	0.995	0.995	0.995	0.997	1	0.995	0.995	1	0.997	0.998	0.995	0.995	1	1	0.998	0.995	0.995	1	1	0.998	0.995
SM01	1	0.993	1	0.993	1	0.993	0.995	ID	0.995	1	0.993	1	0.993	1	0.993	0.995	0.993	0.993	0.994	1	1	0.995	0.993	0.993	0.995	0.993	1	0.994	1	1	1	0.995	0.995	1	1	0.995	0.995	0.994	1	1	0.995	0.995	0.994	1	1	0.995	0.995	0.994	1
SM02	0.995	0.997	0.995	0.997	0.995	0.997	1	0.995	ID	0.995	0.997	0.995	0.997	0.995	0.997	1	0.997	0.997	0.998	0.995	0.995	1	0.997	0.997	1	0.997	0.995	0.998	0.995	0.995	0.995	0.997	1	0.995	0.995	1	0.997	0.998	0.995	0.995	1	1	0.998	0.995	0.995	1	1	0.998	0.995
SM02	1	0.993	1	0.993	1	0.993	0.995	1	0.995	ID	0.993	1	0.993	1	0.993	0.995	0.993	0.993	0.994	1	1	0.995	0.993	0.993	0.995	0.993	1	0.994	1	1	1	0.995	0.995	1	1	0.995	0.995	0.994	1	1	0.995	0.995	0.994	1	1	0.995	0.995	0.994	1
AGS04	0.993	1	0.993	1	0.993	1	0.997	0.993	0.997	0.993	ID	0.993	1	0.993	1	0.997	1	1	0.998	0.993	0.993	0.997	1	1	0.997	1	0.993	0.998	0.993	0.993	0.993	0.997	0.997	0.993	0.993	0.997	0.997	0.995	0.993	0.993	0.997	0.997	0.995	0.993	0.993	0.997	0.997	0.995	0.993
ALS03	1	0.993	1	0.993	1	0.993	0.995	1	0.995	1	0.993	ID	0.993	1	0.993	0.995	0.993	0.993	0.994	1	1	0.995	0.993	0.993	0.995	0.993	1	0.994	1	1	1	0.995	0.995	1	1	0.995	0.995	0.994	1	1	0.995	0.995	0.994	1	1	0.995	0.995	0.994	1
AGS05	0.993	1	0.993	1	0.993	1	0.997	0.993	0.997	0.993	1	0.993	ID	0.993	1	0.997	1	1	0.998	0.993	0.993	0.997	1	1	0.997	1	0.993	0.998	0.993	0.993	0.993	0.997	0.997	0.993	0.993	0.997	0.997	0.995	0.993	0.993	0.997	0.997	0.995	0.993	0.993	0.997	0.997	0.995	0.993
SM03	1	0.993	1	0.993	1	0.993	0.995	1	0.995	1	0.993	1	0.993	ID	0.993	0.995	0.993	0.993	0.994	1	1	0.995	0.993	0.993	0.995	0.993	1	0.994	1	1	1	0.995	0.995	1	1	0.995	0.995	0.994	1	1	0.995	0.995	0.994	1	1	0.995	0.995	0.994	1
SM03	0.993	1	0.993	1	0.993	1	0.997	0.993	0.997	0.993	1	0.993	1	0.993	ID	0.997	1	1	0.998	0.993	0.993	0.997	1	1	0.997	1	0.993	0.998	0.993	0.993	0.993	0.997	0.997	0.993	0.993	0.997	0.997	0.995	0.993	0.993	0.997	0.997	0.995	0.993	0.993	0.997	0.997	0.995	0.993
AMS01	0.995	0.997	0.995	0.997	0.995	0.997	1	0.995	1	0.995	0.997	0.995	0.997	0.995	0.997	ID	0.997	0.997	0.998	0.995	0.995	1	0.997	0.997	1	0.997	0.995	0.998	0.995	0.995	0.995	0.997	1	0.995	0.995	1	0.997	0.998	0.995	0.995	1	1	0.998	0.995	0.995	1	1	0.998	0.995
AGS06	0.993	1	0.993	1	0.993	1	0.997	0.993	0.997	0.993	1	0.993	1	0.993	1	0.997	ID	1	0.998	0.993	0.993	0.997	1	1	0.997	1	0.993	0.998	0.993	0.993	0.993	0.997	0.997	0.993	0.993	0.997	0.997	0.995	0.993	0.993	0.997	0.997	0.995	0.993	0.993	0.997	0.997	0.995	0.993
SM04	0.993	1	0.993	1	0.993	1	0.997	0.993	0.997	0.993	1	0.993	1	0.993	1	0.997	1	ID	0.998	0.993	0.993	0.997	1	1	0.997	1	0.993	0.998	0.993	0.993	0.993	0.997	0.997	0.993	0.993	0.997	0.997	0.995	0.993	0.993	0.997	0.997	0.995	0.993	0.993	0.997	0.997	0.995	0.993
SM04	0.994	0.998	0.994	0.998	0.994	0.998	0.998	0.994	0.998	0.994	0.998	0.994	0.998	0.994	0.998	0.998	0.998	0.998	ID	0.994	0.994	0.998	0.998	0.998	0.998	0.998	0.994	1	0.994	0.994	0.994	0.998	0.998	0.994	0.994	0.998	0.998	0.997	0.994	0.994	0.998	0.998	0.997	0.994	0.994	0.998	0.998	0.997	0.994
ALS04	1	0.993	1	0.993	1	0.993	0.995	1	0.995	1	0.993	1	0.993	1	0.993	0.995	0.993	0.993	0.994	ID	1	0.995	0.993	0.993	0.995	0.993	1	0.994	1	1	1	0.995	0.995	1	1	0.995	0.995	0.994	1	1	0.995	0.995	0.994	1	1	0.995	0.995	0.994	1
AVS02	1	0.993	1	0.993	1	0.993	0.995	1	0.995	1	0.993	1	0.993	1	0.993	0.995	0.993	0.993	0.994	1	ID	0.995	0.993	0.993	0.995	0.993	1	0.994	1	1	1	0.995	0.995	1	1	0.995	0.995	0.994	1	1	0.995	0.995	0.994	1	1	0.995	0.995	0.994	1
AMS02	0.995	0.997	0.995	0.997	0.995	0.997	1	0.995	1	0.995	0.997	0.995	0.997	0.995	0.997	1	0.997	0.997	0.998	0.995	0.995	ID	0.997	0.997	1	0.997	0.995	0.998	0.995	0.995	0.995	0.997	1	0.995	0.995	1	0.997	0.998	0.995	0.995	1	1	0.998	0.995	0.995	1	1	0.998	0.995
AGS07	0.993	1	0.993	1	0.993	1	0.997	0.993	0.997	0.993	1	0.993	1	0.993	1	0.997	1	1	0.998	0.993	0.993	0.997	ID	1	0.997	1	0.993	0.998	0.993	0.993	0.993	0.997	0.997	0.993	0.993	0.997	0.997	0.995	0.993	0.993	0.997	0.997	0.995	0.993	0.993	0.997	0.997	0.995	0.993
AGS08	0.993	1	0.993	1	0.993	1	0.997	0.993	0.997	0.993	1	0.993	1	0.993	1	0.997	1	1	0.998	0.993	0.993	0.997	1	ID	0.997	1	0.993	0.998	0.993	0.993	0.993	0.997	0.997	0.993	0.993	0.997	0.997	0.995	0.993	0.993	0.997	0.997	0.995	0.993	0.993	0.997	0.997	0.995	0.993
AMS03	0.995	0.997	0.995	0.997	0.995	0.997	1	0.995	1	0.995	0.997	0.995	0.997	0.995	0.997	1	0.997	0.997	0.998	0.995	0.995	1	0.997	0.997	ID	0.997	0.995	0.998	0.995	0.995	0.995	0.997	1	0.995	0.995	1	0.997	0.998	0.995	0.995	1	1	0.998	0.995	0.995	1	1	0.998	0.995
AGS09	0.993	1	0.993	1	0.993	1	0.997	0.993	0.997	0.993	1	0.993	1	0.993	1	0.997	1	1	0.998	0.993	0.993	0.997	1	1	0.997	ID	0.993	0.998	0.993	0.993	0.993	0.997	0.997	0.993	0.993	0.997	0.997	0.995	0.993	0.993	0.997	0.997	0.995	0.993	0.993	0.997	0.997	0.995	0.993
SM05	1	0.993	1	0.993	1	0.993	0.995	1	0.995	1	0.993	1	0.993	1	0.993	0.995	0.993	0.993	0.994	1	1	0.995	0.993	0.993	0.995	0.993	ID	0.994	1	1	1	0.995	0.995	1	1	0.995	0.995	0.994	1	1	0.995	0.995	0.994	1	1	0.995	0.995	0.994	1
SM05	0.994	0.998	0.994	0.998	0.994	0.998	0.998	0.994	0.998	0.994	0.998	0.994	0.998	0.994	0.998	0.998	0.998	0.998	1	0.994	0.994	0.998	0.998	0.998	0.998	0.998	0.994	ID	0.994	0.994	0.994	0.998	0.998	0.994	0.994	0.998	0.998	0.997	0.994	0.994	0.998	0.998	0.997	0.994	0.994	0.998	0.998	0.997	0.994
SM05	1	0.993	1	0.993	1	0.993	0.995	1	0.995	1	0.993	1	0.993	1	0.993	0.995	0.993	0.993	0.994	1	1	0.995	0.993	0.993	0.995	0.993	1	0.994	ID	1	1	0.995	0.995	1	1	0.995	0.995	0.994	1	1	0.995	0.995	0.994	1	1	0.995	0.995	0.994	1
SM06	1	0.993	1	0.993	1	0.993	0.995	1	0.995	1	0.993	1	0.993	1	0.993	0.995	0.993	0.993	0.994	1	1	0.995	0.993	0.993	0.995	0.993	1	0.994	1	ID	1	0.995	0.995	1	1	0.995	0.995	0.994	1	1	0.995	0.995	0.994	1	1	0.995	0.995	0.994	1
SM06	1	0.993	1	0.993	1	0.993	0.995	1	0.995	1	0.993	1	0.993	1	0.993	0.995	0.993	0.993	0.994	1	1	0.995	0.993	0.993	0.995	0.993	1	0.994	1	1	ID	0.995	0.995	1	1	0.995	0.995	0.994	1	1	0.995	0.995	0.994	1	1	0.995	0.995	0.994	1
SM07	0.995	0.997	0.995	0.997	0.995	0.997	0.997	0.995	0.997	0.995	0.997	0.995	0.997	0.995	0.997	0.997	0.997	0.997	0.998	0.995	0.995	0.997	0.997	0.997	0.997	0.997	0.995	0.998	0.995	0.995	0.995	ID	0.997	0.995	0.995	0.997	1	0.995	0.995	0.995	0.997	0.997	0.995	0.995	0.995	0.997	0.997	0.995	0.995
SM07	0.995	0.997	0.995	0.997	0.995	0.997	1	0.995	1	0.995	0.997	0.995	0.997	0.995	0.997	1	0.997	0.997	0.998	0.995	0.995	1	0.997	0.997	1	0.997	0.995	0.998	0.995	0.995	0.995	0.997	ID	0.995	0.995	1	0.997	0.998	0.995	0.995	1	1	0.998	0.995	0.995	1	1	0.998	0.995
SM08	1	0.993	1	0.993	1	0.993	0.995	1	0.995	1	0.993	1	0.993	1	0.993	0.995	0.993	0.993	0.994	1	1	0.995	0.993	0.993	0.995	0.993	1	0.994	1	1	1	0.995	0.995	ID	1	0.995	0.995	0.994	1	1	0.995	0.995	0.994	1	1	0.995	0.995	0.994	1
SM08	1	0.993	1	0.993	1	0.993	0.995	1	0.995	1	0.993	1	0.993	1	0.993	0.995	0.993	0.993	0.994	1	1	0.995	0.993	0.993	0.995	0.993	1	0.994	1	1	1	0.995	0.995	1	ID	0.995	0.995	0.994	1	1	0.995	0.995	0.994	1	1	0.995	0.995	0.994	1
SM09	0.995	0.997	0.995	0.997	0.995	0.997	1	0.995	1	0.995	0.997	0.995	0.997	0.995	0.997	1	0.997	0.997	0.998	0.995	0.995	1	0.997	0.997	1	0.997	0.995	0.998	0.995	0.995	0.995	0.997	1	0.995	0.995	ID	0.997	0.998	0.995	0.995	1	1	0.998	0.995	0.995	1	1	0.998	0.995
SM09	0.995	0.997	0.995	0.997	0.995	0.997	0.997	0.995	0.997	0.995	0.997	0.995	0.997	0.995	0.997	0.997	0.997	0.997	0.998	0.995	0.995	0.997	0.997	0.997	0.997	0.997	0.995	0.998	0.995	0.995	0.995	1	0.997	0.995	0.995	0.997	ID	0.995	0.995	0.995	0.997	0.997	0.995	0.995	0.995	0.997	0.997	0.995	0.995
SM09	0.994	0.995	0.994	0.995	0.994	0.995	0.998	0.994	0.998	0.994	0.995	0.994	0.995	0.994	0.995	0.998	0.995	0.995	0.997	0.994	0.994	0.998	0.995	0.995	0.998	0.995	0.994	0.997	0.994	0.994	0.994	0.995	0.998	0.994	0.994	0.998	0.995	ID	0.994	0.994	0.998	0.998	1	0.994	0.994	0.998	0.998	1	0.994
SM10	1	0.993	1	0.993	1	0.993	0.995	1	0.995	1	0.993	1	0.993	1	0.993	0.995	0.993	0.993	0.994	1	1	0.995	0.993	0.993	0.995	0.993	1	0.994	1	1	1	0.995	0.995	1	1	0.995	0.995	0.994	ID	1	0.995	0.995	0.994	1	1	0.995	0.995	0.994	1
SM10	1	0.993	1	0.993	1	0.993	0.995	1	0.995	1	0.993	1	0.993	1	0.993	0.995	0.993	0.993	0.994	1	1	0.995	0.993	0.993	0.995	0.993	1	0.994	1	1	1	0.995	0.995	1	1	0.995	0.995	0.994	1	ID	0.995	0.995	0.994	1	1	0.995	0.995	0.994	1
SM11	0.995	0.997	0.995	0.997	0.995	0.997	1	0.995	1	0.995	0.997	0.995	0.997	0.995	0.997	1	0.997	0.997	0.998	0.995	0.995	1	0.997	0.997	1	0.997	0.995	0.998	0.995	0.995	0.995	0.997	1	0.995	0.995	1	0.997	0.998	0.995	0.995	ID	1	0.998	0.995	0.995	1	1	0.998	0.995
SM11	0.995	0.997	0.995	0.997	0.995	0.997	1	0.995	1	0.995	0.997	0.995	0.997	0.995	0.997	1	0.997	0.997	0.998	0.995	0.995	1	0.997	0.997	1	0.997	0.995	0.998	0.995	0.995	0.995	0.997	1	0.995	0.995	1	0.997	0.998	0.995	0.995	1	ID	0.998	0.995	0.995	1	1	0.998	0.995
SM11	0.994	0.995	0.994	0.995	0.994	0.995	0.998	0.994	0.998	0.994	0.995	0.994	0.995	0.994	0.995	0.998	0.995	0.995	0.997	0.994	0.994	0.998	0.995	0.995	0.998	0.995	0.994	0.997	0.994	0.994	0.994	0.995	0.998	0.994	0.994	0.998	0.995	1	0.994	0.994	0.998	0.998	ID	0.994	0.994	0.998	0.998	1	0.994
SM12	1	0.993	1	0.993	1	0.993	0.995	1	0.995	1	0.993	1	0.993	1	0.993	0.995	0.993	0.993	0.994	1	1	0.995	0.993	0.993	0.995	0.993	1	0.994	1	1	1	0.995	0.995	1	1	0.995	0.995	0.994	1	1	0.995	0.995	0.994	ID	1	0.995	0.995	0.994	1
SM12	1	0.993	1	0.993	1	0.993	0.995	1	0.995	1	0.993	1	0.993	1	0.993	0.995	0.993	0.993	0.994	1	1	0.995	0.993	0.993	0.995	0.993	1	0.994	1	1	1	0.995	0.995	1	1	0.995	0.995	0.994	1	1	0.995	0.995	0.994	1	ID	0.995	0.995	0.994	1
SM13	0.995	0.997	0.995	0.997	0.995	0.997	1	0.995	1	0.995	0.997	0.995	0.997	0.995	0.997	1	0.997	0.997	0.998	0.995	0.995	1	0.997	0.997	1	0.997	0.995	0.998	0.995	0.995	0.995	0.997	1	0.995	0.995	1	0.997	0.998	0.995	0.995	1	1	0.998	0.995	0.995	ID	1	0.998	0.995
SM13	0.995	0.997	0.995	0.997	0.995	0.997	1	0.995	1	0.995	0.997	0.995	0.997	0.995	0.997	1	0.997	0.997	0.998	0.995	0.995	1	0.997	0.997	1	0.997	0.995	0.998	0.995	0.995	0.995	0.997	1	0.995	0.995	1	0.997	0.998	0.995	0.995	1	1	0.998	0.995	0.995	1	ID	0.998	0.995
SM13	0.994	0.995	0.994	0.995	0.994	0.995	0.998	0.994	0.998	0.994	0.995	0.994	0.995	0.994	0.995	0.998	0.995	0.995	0.997	0.994	0.994	0.998	0.995	0.995	0.998	0.995	0.994	0.997	0.994	0.994	0.994	0.995	0.998	0.994	0.994	0.998	0.995	1	0.994	0.994	0.998	0.998	1	0.994	0.994	0.998	0.998	ID	0.994
AVS07	1	0.993	1	0.993	1	0.993	0.995	1	0.995	1	0.993	1	0.993	1	0.993	0.995	0.993	0.993	0.994	1	1	0.995	0.993	0.993	0.995	0.993	1	0.994	1	1	1	0.995	0.995	1	1	0.995	0.995	0.994	1	1	0.995	0.995	0.994	1	1	0.995	0.995	0.994	ID
AVS08	1	0.993	1	0.993	1	0.993	0.995	1	0.995	1	0.993	1	0.993	1	0.993	0.995	0.993	0.993	0.994	1	1	0.995	0.993	0.993	0.995	0.993	1	0.994	1	1	1	0.995	0.995	1	1	0.995	0.995	0.994	1	1	0.995	0.995	0.994	1	1	0.995	0.995	0.994	1
ALS05	1	0.993	1	0.993	1	0.993	0.995	1	0.995	1	0.993	1	0.993	1	0.993	0.995	0.993	0.993	0.994	1	1	0.995	0.993	0.993	0.995	0.993	1	0.994	1	1	1	0.995	0.995	1	1	0.995	0.995	0.994	1	1	0.995	0.995	0.994	1	1	0.995	0.995	0.994	1
AVS03	1	0.993	1	0.993	1	0.993	0.995	1	0.995	1	0.993	1	0.993	1	0.993	0.995	0.993	0.993	0.994	1	1	0.995	0.993	0.993	0.995	0.993	1	0.994	1	1	1	0.995	0.995	1	1	0.995	0.995	0.994	1	1	0.995	0.995	0.994	1	1	0.995	0.995	0.994	1
AVS04	1	0.993	1	0.993	1	0.993	0.995	1	0.995	1	0.993	1	0.993	1	0.993	0.995	0.993	0.993	0.994	1	1	0.995	0.993	0.993	0.995	0.993	1	0.994	1	1	1	0.995	0.995	1	1	0.995	0.995	0.994	1	1	0.995	0.995	0.994	1	1	0.995	0.995	0.994	1
SM14	1	0.993	1	0.993	1	0.993	0.995	1	0.995	1	0.993	1	0.993	1	0.993	0.995	0.993	0.993	0.994	1	1	0.995	0.993	0.993	0.995	0.993	1	0.994	1	1	1	0.995	0.995	1	1	0.995	0.995	0.994	1	1	0.995	0.995	0.994	1	1	0.995	0.995	0.994	1
SM14	0.995	0.997	0.995	0.997	0.995	0.997	1	0.995	1	0.995	0.997	0.995	0.997	0.995	0.997	1	0.997	0.997	0.998	0.995	0.995	1	0.997	0.997	1	0.997	0.995	0.998	0.995	0.995	0.995	0.997	1	0.995	0.995	1	0.997	0.998	0.995	0.995	1	1	0.998	0.995	0.995	1	1	0.998	0.995
SM14	1	0.993	1	0.993	1	0.993	0.995	1	0.995	1	0.993	1	0.993	1	0.993	0.995	0.993	0.993	0.994	1	1	0.995	0.993	0.993	0.995	0.993	1	0.994	1	1	1	0.995	0.995	1	1	0.995	0.995	0.994	1	1	0.995	0.995	0.994	1	1	0.995	0.995	0.994	1
AVS05	1	0.993	1	0.993	1	0.993	0.995	1	0.995	1	0.993	1	0.993	1	0.993	0.995	0.993	0.993	0.994	1	1	0.995	0.993	0.993	0.995	0.993	1	0.994	1	1	1	0.995	0.995	1	1	0.995	0.995	0.994	1	1	0.995	0.995	0.994	1	1	0.995	0.995	0.994	1
AVS06	1	0.993	1	0.993	1	0.993	0.995	1	0.995	1	0.993	1	0.993	1	0.993	0.995	0.993	0.993	0.994	1	1	0.995	0.993	0.993	0.995	0.993	1	0.994	1	1	1	0.995	0.995	1	1	0.995	0.995	0.994	1	1	0.995	0.995	0.994	1	1	0.995	0.995	0.994	1
ALS06	1	0.993	1	0.993	1	0.993	0.995	1	0.995	1	0.993	1	0.993	1	0.993	0.995	0.993	0.993	0.994	1	1	0.995	0.993	0.993	0.995	0.993	1	0.994	1	1	1	0.995	0.995	1	1	0.995	0.995	0.994	1	1	0.995	0.995	0.994	1	1	0.995	0.995	0.994	1
SM15	1	0.993	1	0.993	1	0.993	0.995	1	0.995	1	0.993	1	0.993	1	0.993	0.995	0.993	0.993	0.994	1	1	0.995	0.993	0.993	0.995	0.993	1	0.994	1	1	1	0.995	0.995	1	1	0.995	0.995	0.994	1	1	0.995	0.995	0.994	1	1	0.995	0.995	0.994	1
SM15	0.994	0.998	0.994	0.998	0.994	0.998	0.998	0.994	0.998	0.994	0.998	0.994	0.998	0.994	0.998	0.998	0.998	0.998	1	0.994	0.994	0.998	0.998	0.998	0.998	0.998	0.994	1	0.994	0.994	0.994	0.998	0.998	0.994	0.994	0.998	0.998	0.997	0.994	0.994	0.998	0.998	0.997	0.994	0.994	0.998	0.998	0.997	0.994
SM15	1	0.993	1	0.993	1	0.993	0.995	1	0.995	1	0.993	1	0.993	1	0.993	0.995	0.993	0.993	0.994	1	1	0.995	0.993	0.993	0.995	0.993	1	0.994	1	1	1	0.995	0.995	1	1	0.995	0.995	0.994	1	1	0.995	0.995	0.994	1	1	0.995	0.995	0.994	1
AMS04	0.995	0.997	0.995	0.997	0.995	0.997	1	0.995	1	0.995	0.997	0.995	0.997	0.995	0.997	1	0.997	0.997	0.998	0.995	0.995	1	0.997	0.997	1	0.997	0.995	0.998	0.995	0.995	0.995	0.997	1	0.995	0.995	1	0.997	0.998	0.995	0.995	1	1	0.998	0.995	0.995	1	1	0.998	0.995
AV01	0.994	0.998	0.994	0.998	0.994	0.998	0.998	0.994	0.998	0.994	0.998	0.994	0.998	0.994	0.998	0.998	0.998	0.998	1	0.994	0.994	0.998	0.998	0.998	0.998	0.998	0.994	1	0.994	0.994	0.994	0.998	0.998	0.994	0.994	0.998	0.998	0.997	0.994	0.994	0.998	0.998	0.997	0.994	0.994	0.998	0.998	0.997	0.994
AV02	0.994	0.998	0.994	0.998	0.994	0.998	0.998	0.994	0.998	0.994	0.998	0.994	0.998	0.994	0.998	0.998	0.998	0.998	1	0.994	0.994	0.998	0.998	0.998	0.998	0.998	0.994	1	0.994	0.994	0.994	0.998	0.998	0.994	0.994	0.998	0.998	0.997	0.994	0.994	0.998	0.998	0.997	0.994	0.994	0.998	0.998	0.997	0.994
AV03	0.994	0.998	0.994	0.998	0.994	0.998	0.998	0.994	0.998	0.994	0.998	0.994	0.998	0.994	0.998	0.998	0.998	0.998	1	0.994	0.994	0.998	0.998	0.998	0.998	0.998	0.994	1	0.994	0.994	0.994	0.998	0.998	0.994	0.994	0.998	0.998	0.997	0.994	0.994	0.998	0.998	0.997	0.994	0.994	0.998	0.998	0.997	0.994
AL01	1	0.993	1	0.993	1	0.993	0.995	1	0.995	1	0.993	1	0.993	1	0.993	0.995	0.993	0.993	0.994	1	1	0.995	0.993	0.993	0.995	0.993	1	0.994	1	1	1	0.995	0.995	1	1	0.995	0.995	0.994	1	1	0.995	0.995	0.994	1	1	0.995	0.995	0.994	1
AL02	1	0.993	1	0.993	1	0.993	0.995	1	0.995	1	0.993	1	0.993	1	0.993	0.995	0.993	0.993	0.994	1	1	0.995	0.993	0.993	0.995	0.993	1	0.994	1	1	1	0.995	0.995	1	1	0.995	0.995	0.994	1	1	0.995	0.995	0.994	1	1	0.995	0.995	0.994	1
AL03	1	0.993	1	0.993	1	0.993	0.995	1	0.995	1	0.993	1	0.993	1	0.993	0.995	0.993	0.993	0.994	1	1	0.995	0.993	0.993	0.995	0.993	1	0.994	1	1	1	0.995	0.995	1	1	0.995	0.995	0.994	1	1	0.995	0.995	0.994	1	1	0.995	0.995	0.994	1
AX01	0.995	0.997	0.995	0.997	0.995	0.997	1	0.995	1	0.995	0.997	0.995	0.997	0.995	0.997	1	0.997	0.997	0.998	0.995	0.995	1	0.997	0.997	1	0.997	0.995	0.998	0.995	0.995	0.995	0.997	1	0.995	0.995	1	0.997	0.998	0.995	0.995	1	1	0.998	0.995	0.995	1	1	0.998	0.995
AK01	0.994	0.997	0.994	0.997	0.994	0.997	0.998	0.994	0.998	0.994	0.997	0.994	0.997	0.994	0.997	0.998	0.997	0.997	0.997	0.994	0.994	0.998	0.997	0.997	0.998	0.997	0.994	0.997	0.994	0.994	0.994	0.995	0.998	0.994	0.994	0.998	0.995	0.997	0.994	0.994	0.998	0.998	0.997	0.994	0.994	0.998	0.998	0.997	0.994
AK02	0.994	0.997	0.994	0.997	0.994	0.997	0.998	0.994	0.998	0.994	0.997	0.994	0.997	0.994	0.997	0.998	0.997	0.997	0.997	0.994	0.994	0.998	0.997	0.997	0.998	0.997	0.994	0.997	0.994	0.994	0.994	0.995	0.998	0.994	0.994	0.998	0.995	0.997	0.994	0.994	0.998	0.998	0.997	0.994	0.994	0.998	0.998	0.997	0.994
AC01	0.994	0.997	0.994	0.997	0.994	0.997	0.998	0.994	0.998	0.994	0.997	0.994	0.997	0.994	0.997	0.998	0.997	0.997	0.997	0.994	0.994	0.998	0.997	0.997	0.998	0.997	0.994	0.997	0.994	0.994	0.994	0.995	0.998	0.994	0.994	0.998	0.995	0.997	0.994	0.994	0.998	0.998	0.997	0.994	0.994	0.998	0.998	0.997	0.994
AC02	0.994	0.997	0.994	0.997	0.994	0.997	0.998	0.994	0.998	0.994	0.997	0.994	0.997	0.994	0.997	0.998	0.997	0.997	0.997	0.994	0.994	0.998	0.997	0.997	0.998	0.997	0.994	0.997	0.994	0.994	0.994	0.995	0.998	0.994	0.994	0.998	0.995	0.997	0.994	0.994	0.998	0.998	0.997	0.994	0.994	0.998	0.998	0.997	0.994
ATK01	0.896	0.9	0.896	0.9	0.896	0.9	0.897	0.896	0.897	0.896	0.9	0.896	0.9	0.896	0.9	0.897	0.9	0.9	0.899	0.896	0.896	0.897	0.9	0.9	0.897	0.9	0.896	0.899	0.896	0.896	0.896	0.897	0.897	0.896	0.896	0.897	0.897	0.896	0.896	0.896	0.897	0.897	0.896	0.896	0.896	0.897	0.897	0.896	0.896
ATK02	0.896	0.9	0.896	0.9	0.896	0.9	0.897	0.896	0.897	0.896	0.9	0.896	0.9	0.896	0.9	0.897	0.9	0.9	0.899	0.896	0.896	0.897	0.9	0.9	0.897	0.9	0.896	0.899	0.896	0.896	0.896	0.897	0.897	0.896	0.896	0.897	0.897	0.896	0.896	0.896	0.897	0.897	0.896	0.896	0.896	0.897	0.897	0.896	0.896
AH01	0.986	0.99	0.986	0.99	0.986	0.99	0.99	0.986	0.99	0.986	0.99	0.986	0.99	0.986	0.99	0.99	0.99	0.99	0.989	0.986	0.986	0.99	0.99	0.99	0.99	0.99	0.986	0.989	0.986	0.986	0.986	0.987	0.99	0.986	0.986	0.99	0.987	0.989	0.986	0.986	0.99	0.99	0.989	0.986	0.986	0.99	0.99	0.989	0.986
AH02	0.986	0.99	0.986	0.99	0.986	0.99	0.99	0.986	0.99	0.986	0.99	0.986	0.99	0.986	0.99	0.99	0.99	0.99	0.989	0.986	0.986	0.99	0.99	0.99	0.99	0.99	0.986	0.989	0.986	0.986	0.986	0.987	0.99	0.986	0.986	0.99	0.987	0.989	0.986	0.986	0.99	0.99	0.989	0.986	0.986	0.99	0.99	0.989	0.986
AO01	0.987	0.991	0.987	0.991	0.987	0.991	0.991	0.987	0.991	0.987	0.991	0.987	0.991	0.987	0.991	0.991	0.991	0.991	0.99	0.987	0.987	0.991	0.991	0.991	0.991	0.991	0.987	0.99	0.987	0.987	0.987	0.989	0.991	0.987	0.987	0.991	0.989	0.99	0.987	0.987	0.991	0.991	0.99	0.987	0.987	0.991	0.991	0.99	0.987
AO02	0.987	0.991	0.987	0.991	0.987	0.991	0.991	0.987	0.991	0.987	0.991	0.987	0.991	0.987	0.991	0.991	0.991	0.991	0.99	0.987	0.987	0.991	0.991	0.991	0.991	0.991	0.987	0.99	0.987	0.987	0.987	0.989	0.991	0.987	0.987	0.991	0.989	0.99	0.987	0.987	0.991	0.991	0.99	0.987	0.987	0.991	0.991	0.99	0.987
AOR01	0.99	0.994	0.99	0.994	0.99	0.994	0.994	0.99	0.994	0.99	0.994	0.99	0.994	0.99	0.994	0.994	0.994	0.994	0.993	0.99	0.99	0.994	0.994	0.994	0.994	0.994	0.99	0.993	0.99	0.99	0.99	0.991	0.994	0.99	0.99	0.994	0.991	0.993	0.99	0.99	0.994	0.994	0.993	0.99	0.99	0.994	0.994	0.993	0.99
AOR02	0.99	0.994	0.99	0.994	0.99	0.994	0.994	0.99	0.994	0.99	0.994	0.99	0.994	0.99	0.994	0.994	0.994	0.994	0.993	0.99	0.99	0.994	0.994	0.994	0.994	0.994	0.99	0.993	0.99	0.99	0.99	0.991	0.994	0.99	0.99	0.994	0.991	0.993	0.99	0.99	0.994	0.994	0.993	0.99	0.99	0.994	0.994	0.993	0.99
ACC01	0.99	0.994	0.99	0.994	0.99	0.994	0.994	0.99	0.994	0.99	0.994	0.99	0.994	0.99	0.994	0.994	0.994	0.994	0.993	0.99	0.99	0.994	0.994	0.994	0.994	0.994	0.99	0.993	0.99	0.99	0.99	0.991	0.994	0.99	0.99	0.994	0.991	0.993	0.99	0.99	0.994	0.994	0.993	0.99	0.99	0.994	0.994	0.993	0.99
ACC02	0.99	0.994	0.99	0.994	0.99	0.994	0.994	0.99	0.994	0.99	0.994	0.99	0.994	0.99	0.994	0.994	0.994	0.994	0.993	0.99	0.99	0.994	0.994	0.994	0.994	0.994	0.99	0.993	0.99	0.99	0.99	0.991	0.994	0.99	0.99	0.994	0.991	0.993	0.99	0.99	0.994	0.994	0.993	0.99	0.99	0.994	0.994	0.993	0.99
AG01	0.986	0.99	0.986	0.99	0.986	0.99	0.99	0.986	0.99	0.986	0.99	0.986	0.99	0.986	0.99	0.99	0.99	0.99	0.989	0.986	0.986	0.99	0.99	0.99	0.99	0.99	0.986	0.989	0.986	0.986	0.986	0.987	0.99	0.986	0.986	0.99	0.987	0.989	0.986	0.986	0.99	0.99	0.989	0.986	0.986	0.99	0.99	0.989	0.986
AM01	0.987	0.991	0.987	0.991	0.987	0.991	0.991	0.987	0.991	0.987	0.991	0.987	0.991	0.987	0.991	0.991	0.991	0.991	0.99	0.987	0.987	0.991	0.991	0.991	0.991	0.991	0.987	0.99	0.987	0.987	0.987	0.989	0.991	0.987	0.987	0.991	0.989	0.99	0.987	0.987	0.991	0.991	0.99	0.987	0.987	0.991	0.991	0.99	0.987
AZ01	0.99	0.994	0.99	0.994	0.99	0.994	0.994	0.99	0.994	0.99	0.994	0.99	0.994	0.99	0.994	0.994	0.994	0.994	0.993	0.99	0.99	0.994	0.994	0.994	0.994	0.994	0.99	0.993	0.99	0.99	0.99	0.991	0.994	0.99	0.99	0.994	0.991	0.993	0.99	0.99	0.994	0.994	0.993	0.99	0.99	0.994	0.994	0.993	0.99
AZ02	0.99	0.994	0.99	0.994	0.99	0.994	0.994	0.99	0.994	0.99	0.994	0.99	0.994	0.99	0.994	0.994	0.994	0.994	0.993	0.99	0.99	0.994	0.994	0.994	0.994	0.994	0.99	0.993	0.99	0.99	0.99	0.991	0.994	0.99	0.99	0.994	0.991	0.993	0.99	0.99	0.994	0.994	0.993	0.99	0.99	0.994	0.994	0.993	0.99
EC01	0.99	0.994	0.99	0.994	0.99	0.994	0.994	0.99	0.994	0.99	0.994	0.99	0.994	0.99	0.994	0.994	0.994	0.994	0.993	0.99	0.99	0.994	0.994	0.994	0.994	0.994	0.99	0.993	0.99	0.99	0.99	0.991	0.994	0.99	0.99	0.994	0.991	0.993	0.99	0.99	0.994	0.994	0.993	0.99	0.99	0.994	0.994	0.993	0.99
EC02	0.99	0.994	0.99	0.994	0.99	0.994	0.994	0.99	0.994	0.99	0.994	0.99	0.994	0.99	0.994	0.994	0.994	0.994	0.993	0.99	0.99	0.994	0.994	0.994	0.994	0.994	0.99	0.993	0.99	0.99	0.99	0.991	0.994	0.99	0.99	0.994	0.991	0.993	0.99	0.99	0.994	0.994	0.993	0.99	0.99	0.994	0.994	0.993	0.99
[truncated: 41 more columns]

## Sheet: psbA-trnH
Sequence Identity Matrix
Input Alignment File: psbA-trnH
Seq->	ALS01	AGS01	ALS02	AGS02	AVS01	AGS03	SM01	SM01	SM02	SM02	AGS04	ALS03	AGS05	SM03	SM03	AMS01	AGS06	SM04	SM04	ALS04	AVS02	AMS02	AGS07	AGS08	AMS03	AGS09	SM05	SM05	SM05	SM06	SM06	SM07	SM07	SM08	SM08	SM09	SM09	SM09	SM10	SM10	SM11	SM11	SM11	SM12	SM12	SM13	SM13	SM13	AVS07
ALS01	ID	0.987	1	0.987	0.977	0.987	0.968	1	0.968	1	0.987	1	0.987	1	0.987	0.968	0.987	0.987	0.977	1	0.977	0.968	0.987	0.987	0.968	0.987	0.977	0.977	0.977	1	0.977	0.975	0.969	1	0.977	0.969	0.975	0.968	1	0.977	0.969	0.966	0.968	1	0.977	0.969	0.966	0.968	0.977
AGS01	0.987	ID	0.987	1	0.965	1	0.956	0.987	0.956	0.987	1	0.987	1	0.987	1	0.956	1	1	0.965	0.987	0.965	0.956	1	1	0.956	1	0.965	0.965	0.965	0.987	0.965	0.963	0.969	0.987	0.965	0.969	0.963	0.968	0.987	0.965	0.969	0.965	0.968	0.987	0.965	0.969	0.965	0.968	0.965
ALS02	1	0.987	ID	0.987	0.977	0.987	0.968	1	0.968	1	0.987	1	0.987	1	0.987	0.968	0.987	0.987	0.977	1	0.977	0.968	0.987	0.987	0.968	0.987	0.977	0.977	0.977	1	0.977	0.975	0.969	1	0.977	0.969	0.975	0.968	1	0.977	0.969	0.966	0.968	1	0.977	0.969	0.966	0.968	0.977
AGS02	0.987	1	0.987	ID	0.965	1	0.956	0.987	0.956	0.987	1	0.987	1	0.987	1	0.956	1	1	0.965	0.987	0.965	0.956	1	1	0.956	1	0.965	0.965	0.965	0.987	0.965	0.963	0.969	0.987	0.965	0.969	0.963	0.968	0.987	0.965	0.969	0.965	0.968	0.987	0.965	0.969	0.965	0.968	0.965
AVS01	0.977	0.965	0.977	0.965	ID	0.965	0.99	0.977	0.99	0.977	0.965	0.977	0.965	0.977	0.965	0.99	0.965	0.965	1	0.977	1	0.99	0.965	0.965	0.99	0.965	1	1	1	0.977	1	0.997	0.947	0.977	1	0.947	0.997	0.946	0.977	1	0.947	0.944	0.946	0.977	1	0.947	0.944	0.946	1
AGS03	0.987	1	0.987	1	0.965	ID	0.956	0.987	0.956	0.987	1	0.987	1	0.987	1	0.956	1	1	0.965	0.987	0.965	0.956	1	1	0.956	1	0.965	0.965	0.965	0.987	0.965	0.963	0.969	0.987	0.965	0.969	0.963	0.968	0.987	0.965	0.969	0.965	0.968	0.987	0.965	0.969	0.965	0.968	0.965
SM01	0.968	0.956	0.968	0.956	0.99	0.956	ID	0.968	1	0.968	0.956	0.968	0.956	0.968	0.956	1	0.956	0.956	0.99	0.968	0.99	1	0.956	0.956	1	0.956	0.99	0.99	0.99	0.968	0.99	0.988	0.948	0.968	0.99	0.948	0.988	0.947	0.968	0.99	0.948	0.945	0.947	0.968	0.99	0.948	0.945	0.947	0.99
SM01	1	0.987	1	0.987	0.977	0.987	0.968	ID	0.968	1	0.987	1	0.987	1	0.987	0.968	0.987	0.987	0.977	1	0.977	0.968	0.987	0.987	0.968	0.987	0.977	0.977	0.977	1	0.977	0.975	0.969	1	0.977	0.969	0.975	0.968	1	0.977	0.969	0.966	0.968	1	0.977	0.969	0.966	0.968	0.977
SM02	0.968	0.956	0.968	0.956	0.99	0.956	1	0.968	ID	0.968	0.956	0.968	0.956	0.968	0.956	1	0.956	0.956	0.99	0.968	0.99	1	0.956	0.956	1	0.956	0.99	0.99	0.99	0.968	0.99	0.988	0.948	0.968	0.99	0.948	0.988	0.947	0.968	0.99	0.948	0.945	0.947	0.968	0.99	0.948	0.945	0.947	0.99
SM02	1	0.987	1	0.987	0.977	0.987	0.968	1	0.968	ID	0.987	1	0.987	1	0.987	0.968	0.987	0.987	0.977	1	0.977	0.968	0.987	0.987	0.968	0.987	0.977	0.977	0.977	1	0.977	0.975	0.969	1	0.977	0.969	0.975	0.968	1	0.977	0.969	0.966	0.968	1	0.977	0.969	0.966	0.968	0.977
AGS04	0.987	1	0.987	1	0.965	1	0.956	0.987	0.956	0.987	ID	0.987	1	0.987	1	0.956	1	1	0.965	0.987	0.965	0.956	1	1	0.956	1	0.965	0.965	0.965	0.987	0.965	0.963	0.969	0.987	0.965	0.969	0.963	0.968	0.987	0.965	0.969	0.965	0.968	0.987	0.965	0.969	0.965	0.968	0.965
ALS03	1	0.987	1	0.987	0.977	0.987	0.968	1	0.968	1	0.987	ID	0.987	1	0.987	0.968	0.987	0.987	0.977	1	0.977	0.968	0.987	0.987	0.968	0.987	0.977	0.977	0.977	1	0.977	0.975	0.969	1	0.977	0.969	0.975	0.968	1	0.977	0.969	0.966	0.968	1	0.977	0.969	0.966	0.968	0.977
AGS05	0.987	1	0.987	1	0.965	1	0.956	0.987	0.956	0.987	1	0.987	ID	0.987	1	0.956	1	1	0.965	0.987	0.965	0.956	1	1	0.956	1	0.965	0.965	0.965	0.987	0.965	0.963	0.969	0.987	0.965	0.969	0.963	0.968	0.987	0.965	0.969	0.965	0.968	0.987	0.965	0.969	0.965	0.968	0.965
SM03	1	0.987	1	0.987	0.977	0.987	0.968	1	0.968	1	0.987	1	0.987	ID	0.987	0.968	0.987	0.987	0.977	1	0.977	0.968	0.987	0.987	0.968	0.987	0.977	0.977	0.977	1	0.977	0.975	0.969	1	0.977	0.969	0.975	0.968	1	0.977	0.969	0.966	0.968	1	0.977	0.969	0.966	0.968	0.977
SM03	0.987	1	0.987	1	0.965	1	0.956	0.987	0.956	0.987	1	0.987	1	0.987	ID	0.956	1	1	0.965	0.987	0.965	0.956	1	1	0.956	1	0.965	0.965	0.965	0.987	0.965	0.963	0.969	0.987	0.965	0.969	0.963	0.968	0.987	0.965	0.969	0.965	0.968	0.987	0.965	0.969	0.965	0.968	0.965
AMS01	0.968	0.956	0.968	0.956	0.99	0.956	1	0.968	1	0.968	0.956	0.968	0.956	0.968	0.956	ID	0.956	0.956	0.99	0.968	0.99	1	0.956	0.956	1	0.956	0.99	0.99	0.99	0.968	0.99	0.988	0.948	0.968	0.99	0.948	0.988	0.947	0.968	0.99	0.948	0.945	0.947	0.968	0.99	0.948	0.945	0.947	0.99
AGS06	0.987	1	0.987	1	0.965	1	0.956	0.987	0.956	0.987	1	0.987	1	0.987	1	0.956	ID	1	0.965	0.987	0.965	0.956	1	1	0.956	1	0.965	0.965	0.965	0.987	0.965	0.963	0.969	0.987	0.965	0.969	0.963	0.968	0.987	0.965	0.969	0.965	0.968	0.987	0.965	0.969	0.965	0.968	0.965
SM04	0.987	1	0.987	1	0.965	1	0.956	0.987	0.956	0.987	1	0.987	1	0.987	1	0.956	1	ID	0.965	0.987	0.965	0.956	1	1	0.956	1	0.965	0.965	0.965	0.987	0.965	0.963	0.969	0.987	0.965	0.969	0.963	0.968	0.987	0.965	0.969	0.965	0.968	0.987	0.965	0.969	0.965	0.968	0.965
SM04	0.977	0.965	0.977	0.965	1	0.965	0.99	0.977	0.99	0.977	0.965	0.977	0.965	0.977	0.965	0.99	0.965	0.965	ID	0.977	1	0.99	0.965	0.965	0.99	0.965	1	1	1	0.977	1	0.997	0.947	0.977	1	0.947	0.997	0.946	0.977	1	0.947	0.944	0.946	0.977	1	0.947	0.944	0.946	1
ALS04	1	0.987	1	0.987	0.977	0.987	0.968	1	0.968	1	0.987	1	0.987	1	0.987	0.968	0.987	0.987	0.977	ID	0.977	0.968	0.987	0.987	0.968	0.987	0.977	0.977	0.977	1	0.977	0.975	0.969	1	0.977	0.969	0.975	0.968	1	0.977	0.969	0.966	0.968	1	0.977	0.969	0.966	0.968	0.977
AVS02	0.977	0.965	0.977	0.965	1	0.965	0.99	0.977	0.99	0.977	0.965	0.977	0.965	0.977	0.965	0.99	0.965	0.965	1	0.977	ID	0.99	0.965	0.965	0.99	0.965	1	1	1	0.977	1	0.997	0.947	0.977	1	0.947	0.997	0.946	0.977	1	0.947	0.944	0.946	0.977	1	0.947	0.944	0.946	1
AMS02	0.968	0.956	0.968	0.956	0.99	0.956	1	0.968	1	0.968	0.956	0.968	0.956	0.968	0.956	1	0.956	0.956	0.99	0.968	0.99	ID	0.956	0.956	1	0.956	0.99	0.99	0.99	0.968	0.99	0.988	0.948	0.968	0.99	0.948	0.988	0.947	0.968	0.99	0.948	0.945	0.947	0.968	0.99	0.948	0.945	0.947	0.99
AGS07	0.987	1	0.987	1	0.965	1	0.956	0.987	0.956	0.987	1	0.987	1	0.987	1	0.956	1	1	0.965	0.987	0.965	0.956	ID	1	0.956	1	0.965	0.965	0.965	0.987	0.965	0.963	0.969	0.987	0.965	0.969	0.963	0.968	0.987	0.965	0.969	0.965	0.968	0.987	0.965	0.969	0.965	0.968	0.965
AGS08	0.987	1	0.987	1	0.965	1	0.956	0.987	0.956	0.987	1	0.987	1	0.987	1	0.956	1	1	0.965	0.987	0.965	0.956	1	ID	0.956	1	0.965	0.965	0.965	0.987	0.965	0.963	0.969	0.987	0.965	0.969	0.963	0.968	0.987	0.965	0.969	0.965	0.968	0.987	0.965	0.969	0.965	0.968	0.965
AMS03	0.968	0.956	0.968	0.956	0.99	0.956	1	0.968	1	0.968	0.956	0.968	0.956	0.968	0.956	1	0.956	0.956	0.99	0.968	0.99	1	0.956	0.956	ID	0.956	0.99	0.99	0.99	0.968	0.99	0.988	0.948	0.968	0.99	0.948	0.988	0.947	0.968	0.99	0.948	0.945	0.947	0.968	0.99	0.948	0.945	0.947	0.99
AGS09	0.987	1	0.987	1	0.965	1	0.956	0.987	0.956	0.987	1	0.987	1	0.987	1	0.956	1	1	0.965	0.987	0.965	0.956	1	1	0.956	ID	0.965	0.965	0.965	0.987	0.965	0.963	0.969	0.987	0.965	0.969	0.963	0.968	0.987	0.965	0.969	0.965	0.968	0.987	0.965	0.969	0.965	0.968	0.965
SM05	0.977	0.965	0.977	0.965	1	0.965	0.99	0.977	0.99	0.977	0.965	0.977	0.965	0.977	0.965	0.99	0.965	0.965	1	0.977	1	0.99	0.965	0.965	0.99	0.965	ID	1	1	0.977	1	0.997	0.947	0.977	1	0.947	0.997	0.946	0.977	1	0.947	0.944	0.946	0.977	1	0.947	0.944	0.946	1
SM05	0.977	0.965	0.977	0.965	1	0.965	0.99	0.977	0.99	0.977	0.965	0.977	0.965	0.977	0.965	0.99	0.965	0.965	1	0.977	1	0.99	0.965	0.965	0.99	0.965	1	ID	1	0.977	1	0.997	0.947	0.977	1	0.947	0.997	0.946	0.977	1	0.947	0.944	0.946	0.977	1	0.947	0.944	0.946	1
SM05	0.977	0.965	0.977	0.965	1	0.965	0.99	0.977	0.99	0.977	0.965	0.977	0.965	0.977	0.965	0.99	0.965	0.965	1	0.977	1	0.99	0.965	0.965	0.99	0.965	1	1	ID	0.977	1	0.997	0.947	0.977	1	0.947	0.997	0.946	0.977	1	0.947	0.944	0.946	0.977	1	0.947	0.944	0.946	1
SM06	1	0.987	1	0.987	0.977	0.987	0.968	1	0.968	1	0.987	1	0.987	1	0.987	0.968	0.987	0.987	0.977	1	0.977	0.968	0.987	0.987	0.968	0.987	0.977	0.977	0.977	ID	0.977	0.975	0.969	1	0.977	0.969	0.975	0.968	1	0.977	0.969	0.966	0.968	1	0.977	0.969	0.966	0.968	0.977
SM06	0.977	0.965	0.977	0.965	1	0.965	0.99	0.977	0.99	0.977	0.965	0.977	0.965	0.977	0.965	0.99	0.965	0.965	1	0.977	1	0.99	0.965	0.965	0.99	0.965	1	1	1	0.977	ID	0.997	0.947	0.977	1	0.947	0.997	0.946	0.977	1	0.947	0.944	0.946	0.977	1	0.947	0.944	0.946	1
SM07	0.975	0.963	0.975	0.963	0.997	0.963	0.988	0.975	0.988	0.975	0.963	0.975	0.963	0.975	0.963	0.988	0.963	0.963	0.997	0.975	0.997	0.988	0.963	0.963	0.988	0.963	0.997	0.997	0.997	0.975	0.997	ID	0.946	0.975	0.997	0.946	1	0.945	0.975	0.997	0.946	0.942	0.945	0.975	0.997	0.946	0.942	0.945	0.997
SM07	0.969	0.969	0.969	0.969	0.947	0.969	0.948	0.969	0.948	0.969	0.969	0.969	0.969	0.969	0.969	0.948	0.969	0.969	0.947	0.969	0.947	0.948	0.969	0.969	0.948	0.969	0.947	0.947	0.947	0.969	0.947	0.946	ID	0.969	0.947	1	0.946	0.998	0.969	0.947	1	0.996	0.998	0.969	0.947	1	0.996	0.998	0.947
SM08	1	0.987	1	0.987	0.977	0.987	0.968	1	0.968	1	0.987	1	0.987	1	0.987	0.968	0.987	0.987	0.977	1	0.977	0.968	0.987	0.987	0.968	0.987	0.977	0.977	0.977	1	0.977	0.975	0.969	ID	0.977	0.969	0.975	0.968	1	0.977	0.969	0.966	0.968	1	0.977	0.969	0.966	0.968	0.977
SM08	0.977	0.965	0.977	0.965	1	0.965	0.99	0.977	0.99	0.977	0.965	0.977	0.965	0.977	0.965	0.99	0.965	0.965	1	0.977	1	0.99	0.965	0.965	0.99	0.965	1	1	1	0.977	1	0.997	0.947	0.977	ID	0.947	0.997	0.946	0.977	1	0.947	0.944	0.946	0.977	1	0.947	0.944	0.946	1
SM09	0.969	0.969	0.969	0.969	0.947	0.969	0.948	0.969	0.948	0.969	0.969	0.969	0.969	0.969	0.969	0.948	0.969	0.969	0.947	0.969	0.947	0.948	0.969	0.969	0.948	0.969	0.947	0.947	0.947	0.969	0.947	0.946	1	0.969	0.947	ID	0.946	0.998	0.969	0.947	1	0.996	0.998	0.969	0.947	1	0.996	0.998	0.947
SM09	0.975	0.963	0.975	0.963	0.997	0.963	0.988	0.975	0.988	0.975	0.963	0.975	0.963	0.975	0.963	0.988	0.963	0.963	0.997	0.975	0.997	0.988	0.963	0.963	0.988	0.963	0.997	0.997	0.997	0.975	0.997	1	0.946	0.975	0.997	0.946	ID	0.945	0.975	0.997	0.946	0.942	0.945	0.975	0.997	0.946	0.942	0.945	0.997
SM09	0.968	0.968	0.968	0.968	0.946	0.968	0.947	0.968	0.947	0.968	0.968	0.968	0.968	0.968	0.968	0.947	0.968	0.968	0.946	0.968	0.946	0.947	0.968	0.968	0.947	0.968	0.946	0.946	0.946	0.968	0.946	0.945	0.998	0.968	0.946	0.998	0.945	ID	0.968	0.946	0.998	0.997	1	0.968	0.946	0.998	0.997	1	0.946
SM10	1	0.987	1	0.987	0.977	0.987	0.968	1	0.968	1	0.987	1	0.987	1	0.987	0.968	0.987	0.987	0.977	1	0.977	0.968	0.987	0.987	0.968	0.987	0.977	0.977	0.977	1	0.977	0.975	0.969	1	0.977	0.969	0.975	0.968	ID	0.977	0.969	0.966	0.968	1	0.977	0.969	0.966	0.968	0.977
SM10	0.977	0.965	0.977	0.965	1	0.965	0.99	0.977	0.99	0.977	0.965	0.977	0.965	0.977	0.965	0.99	0.965	0.965	1	0.977	1	0.99	0.965	0.965	0.99	0.965	1	1	1	0.977	1	0.997	0.947	0.977	1	0.947	0.997	0.946	0.977	ID	0.947	0.944	0.946	0.977	1	0.947	0.944	0.946	1
SM11	0.969	0.969	0.969	0.969	0.947	0.969	0.948	0.969	0.948	0.969	0.969	0.969	0.969	0.969	0.969	0.948	0.969	0.969	0.947	0.969	0.947	0.948	0.969	0.969	0.948	0.969	0.947	0.947	0.947	0.969	0.947	0.946	1	0.969	0.947	1	0.946	0.998	0.969	0.947	ID	0.996	0.998	0.969	0.947	1	0.996	0.998	0.947
SM11	0.966	0.965	0.966	0.965	0.944	0.965	0.945	0.966	0.945	0.966	0.965	0.966	0.965	0.966	0.965	0.945	0.965	0.965	0.944	0.966	0.944	0.945	0.965	0.965	0.945	0.965	0.944	0.944	0.944	0.966	0.944	0.942	0.996	0.966	0.944	0.996	0.942	0.997	0.966	0.944	0.996	ID	0.997	0.966	0.944	0.996	1	0.997	0.944
SM11	0.968	0.968	0.968	0.968	0.946	0.968	0.947	0.968	0.947	0.968	0.968	0.968	0.968	0.968	0.968	0.947	0.968	0.968	0.946	0.968	0.946	0.947	0.968	0.968	0.947	0.968	0.946	0.946	0.946	0.968	0.946	0.945	0.998	0.968	0.946	0.998	0.945	1	0.968	0.946	0.998	0.997	ID	0.968	0.946	0.998	0.997	1	0.946
SM12	1	0.987	1	0.987	0.977	0.987	0.968	1	0.968	1	0.987	1	0.987	1	0.987	0.968	0.987	0.987	0.977	1	0.977	0.968	0.987	0.987	0.968	0.987	0.977	0.977	0.977	1	0.977	0.975	0.969	1	0.977	0.969	0.975	0.968	1	0.977	0.969	0.966	0.968	ID	0.977	0.969	0.966	0.968	0.977
SM12	0.977	0.965	0.977	0.965	1	0.965	0.99	0.977	0.99	0.977	0.965	0.977	0.965	0.977	0.965	0.99	0.965	0.965	1	0.977	1	0.99	0.965	0.965	0.99	0.965	1	1	1	0.977	1	0.997	0.947	0.977	1	0.947	0.997	0.946	0.977	1	0.947	0.944	0.946	0.977	ID	0.947	0.944	0.946	1
SM13	0.969	0.969	0.969	0.969	0.947	0.969	0.948	0.969	0.948	0.969	0.969	0.969	0.969	0.969	0.969	0.948	0.969	0.969	0.947	0.969	0.947	0.948	0.969	0.969	0.948	0.969	0.947	0.947	0.947	0.969	0.947	0.946	1	0.969	0.947	1	0.946	0.998	0.969	0.947	1	0.996	0.998	0.969	0.947	ID	0.996	0.998	0.947
SM13	0.966	0.965	0.966	0.965	0.944	0.965	0.945	0.966	0.945	0.966	0.965	0.966	0.965	0.966	0.965	0.945	0.965	0.965	0.944	0.966	0.944	0.945	0.965	0.965	0.945	0.965	0.944	0.944	0.944	0.966	0.944	0.942	0.996	0.966	0.944	0.996	0.942	0.997	0.966	0.944	0.996	1	0.997	0.966	0.944	0.996	ID	0.997	0.944
SM13	0.968	0.968	0.968	0.968	0.946	0.968	0.947	0.968	0.947	0.968	0.968	0.968	0.968	0.968	0.968	0.947	0.968	0.968	0.946	0.968	0.946	0.947	0.968	0.968	0.947	0.968	0.946	0.946	0.946	0.968	0.946	0.945	0.998	0.968	0.946	0.998	0.945	1	0.968	0.946	0.998	0.997	1	0.968	0.946	0.998	0.997	ID	0.946
AVS07	0.977	0.965	0.977	0.965	1	0.965	0.99	0.977	0.99	0.977	0.965	0.977	0.965	0.977	0.965	0.99	0.965	0.965	1	0.977	1	0.99	0.965	0.965	0.99	0.965	1	1	1	0.977	1	0.997	0.947	0.977	1	0.947	0.997	0.946	0.977	1	0.947	0.944	0.946	0.977	1	0.947	0.944	0.946	ID
AVS08	0.977	0.965	0.977	0.965	1	0.965	0.99	0.977	0.99	0.977	0.965	0.977	0.965	0.977	0.965	0.99	0.965	0.965	1	0.977	1	0.99	0.965	0.965	0.99	0.965	1	1	1	0.977	1	0.997	0.947	0.977	1	0.947	0.997	0.946	0.977	1	0.947	0.944	0.946	0.977	1	0.947	0.944	0.946	1
ALS05	1	0.987	1	0.987	0.977	0.987	0.968	1	0.968	1	0.987	1	0.987	1	0.987	0.968	0.987	0.987	0.977	1	0.977	0.968	0.987	0.987	0.968	0.987	0.977	0.977	0.977	1	0.977	0.975	0.969	1	0.977	0.969	0.975	0.968	1	0.977	0.969	0.966	0.968	1	0.977	0.969	0.966	0.968	0.977
AVS03	0.977	0.965	0.977	0.965	1	0.965	0.99	0.977	0.99	0.977	0.965	0.977	0.965	0.977	0.965	0.99	0.965	0.965	1	0.977	1	0.99	0.965	0.965	0.99	0.965	1	1	1	0.977	1	0.997	0.947	0.977	1	0.947	0.997	0.946	0.977	1	0.947	0.944	0.946	0.977	1	0.947	0.944	0.946	1
AVS04	0.977	0.965	0.977	0.965	1	0.965	0.99	0.977	0.99	0.977	0.965	0.977	0.965	0.977	0.965	0.99	0.965	0.965	1	0.977	1	0.99	0.965	0.965	0.99	0.965	1	1	1	0.977	1	0.997	0.947	0.977	1	0.947	0.997	0.946	0.977	1	0.947	0.944	0.946	0.977	1	0.947	0.944	0.946	1
SM14	1	0.987	1	0.987	0.977	0.987	0.968	1	0.968	1	0.987	1	0.987	1	0.987	0.968	0.987	0.987	0.977	1	0.977	0.968	0.987	0.987	0.968	0.987	0.977	0.977	0.977	1	0.977	0.975	0.969	1	0.977	0.969	0.975	0.968	1	0.977	0.969	0.966	0.968	1	0.977	0.969	0.966	0.968	0.977
SM14	0.968	0.956	0.968	0.956	0.99	0.956	1	0.968	1	0.968	0.956	0.968	0.956	0.968	0.956	1	0.956	0.956	0.99	0.968	0.99	1	0.956	0.956	1	0.956	0.99	0.99	0.99	0.968	0.99	0.988	0.948	0.968	0.99	0.948	0.988	0.947	0.968	0.99	0.948	0.945	0.947	0.968	0.99	0.948	0.945	0.947	0.99
SM14	0.977	0.965	0.977	0.965	1	0.965	0.99	0.977	0.99	0.977	0.965	0.977	0.965	0.977	0.965	0.99	0.965	0.965	1	0.977	1	0.99	0.965	0.965	0.99	0.965	1	1	1	0.977	1	0.997	0.947	0.977	1	0.947	0.997	0.946	0.977	1	0.947	0.944	0.946	0.977	1	0.947	0.944	0.946	1
AVS05	0.977	0.965	0.977	0.965	1	0.965	0.99	0.977	0.99	0.977	0.965	0.977	0.965	0.977	0.965	0.99	0.965	0.965	1	0.977	1	0.99	0.965	0.965	0.99	0.965	1	1	1	0.977	1	0.997	0.947	0.977	1	0.947	0.997	0.946	0.977	1	0.947	0.944	0.946	0.977	1	0.947	0.944	0.946	1
AVS06	0.977	0.965	0.977	0.965	1	0.965	0.99	0.977	0.99	0.977	0.965	0.977	0.965	0.977	0.965	0.99	0.965	0.965	1	0.977	1	0.99	0.965	0.965	0.99	0.965	1	1	1	0.977	1	0.997	0.947	0.977	1	0.947	0.997	0.946	0.977	1	0.947	0.944	0.946	0.977	1	0.947	0.944	0.946	1
ALS06	1	0.987	1	0.987	0.977	0.987	0.968	1	0.968	1	0.987	1	0.987	1	0.987	0.968	0.987	0.987	0.977	1	0.977	0.968	0.987	0.987	0.968	0.987	0.977	0.977	0.977	1	0.977	0.975	0.969	1	0.977	0.969	0.975	0.968	1	0.977	0.969	0.966	0.968	1	0.977	0.969	0.966	0.968	0.977
SM15	0.977	0.965	0.977	0.965	1	0.965	0.99	0.977	0.99	0.977	0.965	0.977	0.965	0.977	0.965	0.99	0.965	0.965	1	0.977	1	0.99	0.965	0.965	0.99	0.965	1	1	1	0.977	1	0.997	0.947	0.977	1	0.947	0.997	0.946	0.977	1	0.947	0.944	0.946	0.977	1	0.947	0.944	0.946	1
SM15	0.977	0.965	0.977	0.965	1	0.965	0.99	0.977	0.99	0.977	0.965	0.977	0.965	0.977	0.965	0.99	0.965	0.965	1	0.977	1	0.99	0.965	0.965	0.99	0.965	1	1	1	0.977	1	0.997	0.947	0.977	1	0.947	0.997	0.946	0.977	1	0.947	0.944	0.946	0.977	1	0.947	0.944	0.946	1
SM15	0.977	0.965	0.977	0.965	1	0.965	0.99	0.977	0.99	0.977	0.965	0.977	0.965	0.977	0.965	0.99	0.965	0.965	1	0.977	1	0.99	0.965	0.965	0.99	0.965	1	1	1	0.977	1	0.997	0.947	0.977	1	0.947	0.997	0.946	0.977	1	0.947	0.944	0.946	0.977	1	0.947	0.944	0.946	1
AMS04	0.968	0.956	0.968	0.956	0.99	0.956	1	0.968	1	0.968	0.956	0.968	0.956	0.968	0.956	1	0.956	0.956	0.99	0.968	0.99	1	0.956	0.956	1	0.956	0.99	0.99	0.99	0.968	0.99	0.988	0.948	0.968	0.99	0.948	0.988	0.947	0.968	0.99	0.948	0.945	0.947	0.968	0.99	0.948	0.945	0.947	0.99
AV01	0.977	0.965	0.977	0.965	1	0.965	0.99	0.977	0.99	0.977	0.965	0.977	0.965	0.977	0.965	0.99	0.965	0.965	1	0.977	1	0.99	0.965	0.965	0.99	0.965	1	1	1	0.977	1	0.997	0.947	0.977	1	0.947	0.997	0.946	0.977	1	0.947	0.944	0.946	0.977	1	0.947	0.944	0.946	1
AV02	0.977	0.965	0.977	0.965	1	0.965	0.99	0.977	0.99	0.977	0.965	0.977	0.965	0.977	0.965	0.99	0.965	0.965	1	0.977	1	0.99	0.965	0.965	0.99	0.965	1	1	1	0.977	1	0.997	0.947	0.977	1	0.947	0.997	0.946	0.977	1	0.947	0.944	0.946	0.977	1	0.947	0.944	0.946	1
AV03	0.977	0.965	0.977	0.965	1	0.965	0.99	0.977	0.99	0.977	0.965	0.977	0.965	0.977	0.965	0.99	0.965	0.965	1	0.977	1	0.99	0.965	0.965	0.99	0.965	1	1	1	0.977	1	0.997	0.947	0.977	1	0.947	0.997	0.946	0.977	1	0.947	0.944	0.946	0.977	1	0.947	0.944	0.946	1
AL01	1	0.987	1	0.987	0.977	0.987	0.968	1	0.968	1	0.987	1	0.987	1	0.987	0.968	0.987	0.987	0.977	1	0.977	0.968	0.987	0.987	0.968	0.987	0.977	0.977	0.977	1	0.977	0.975	0.969	1	0.977	0.969	0.975	0.968	1	0.977	0.969	0.966	0.968	1	0.977	0.969	0.966	0.968	0.977
AL02	1	0.987	1	0.987	0.977	0.987	0.968	1	0.968	1	0.987	1	0.987	1	0.987	0.968	0.987	0.987	0.977	1	0.977	0.968	0.987	0.987	0.968	0.987	0.977	0.977	0.977	1	0.977	0.975	0.969	1	0.977	0.969	0.975	0.968	1	0.977	0.969	0.966	0.968	1	0.977	0.969	0.966	0.968	0.977
AL03	1	0.987	1	0.987	0.977	0.987	0.968	1	0.968	1	0.987	1	0.987	1	0.987	0.968	0.987	0.987	0.977	1	0.977	0.968	0.987	0.987	0.968	0.987	0.977	0.977	0.977	1	0.977	0.975	0.969	1	0.977	0.969	0.975	0.968	1	0.977	0.969	0.966	0.968	1	0.977	0.969	0.966	0.968	0.977
AX01	0.973	0.982	0.973	0.982	0.953	0.982	0.945	0.973	0.945	0.973	0.982	0.973	0.982	0.973	0.982	0.945	0.982	0.982	0.953	0.973	0.953	0.945	0.982	0.982	0.945	0.982	0.953	0.953	0.953	0.973	0.953	0.952	0.957	0.973	0.953	0.957	0.952	0.956	0.973	0.953	0.957	0.954	0.956	0.973	0.953	0.957	0.954	0.956	0.953
AK01	0.993	0.986	0.993	0.986	0.971	0.986	0.962	0.993	0.962	0.993	0.986	0.993	0.986	0.993	0.986	0.962	0.986	0.986	0.971	0.993	0.971	0.962	0.986	0.986	0.962	0.986	0.971	0.971	0.971	0.993	0.971	0.969	0.968	0.993	0.971	0.968	0.969	0.967	0.993	0.971	0.968	0.964	0.967	0.993	0.971	0.968	0.964	0.967	0.971
AK02	0.993	0.986	0.993	0.986	0.971	0.986	0.962	0.993	0.962	0.993	0.986	0.993	0.986	0.993	0.986	0.962	0.986	0.986	0.971	0.993	0.971	0.962	0.986	0.986	0.962	0.986	0.971	0.971	0.971	0.993	0.971	0.969	0.968	0.993	0.971	0.968	0.969	0.967	0.993	0.971	0.968	0.964	0.967	0.993	0.971	0.968	0.964	0.967	0.971
AC01	0.991	0.984	0.991	0.984	0.968	0.984	0.962	0.991	0.962	0.991	0.984	0.991	0.984	0.991	0.984	0.962	0.984	0.984	0.968	0.991	0.968	0.962	0.984	0.984	0.962	0.984	0.968	0.968	0.968	0.991	0.968	0.967	0.968	0.991	0.968	0.968	0.967	0.967	0.991	0.968	0.968	0.964	0.967	0.991	0.968	0.968	0.964	0.967	0.968
AC02	0.991	0.984	0.991	0.984	0.968	0.984	0.962	0.991	0.962	0.991	0.984	0.991	0.984	0.991	0.984	0.962	0.984	0.984	0.968	0.991	0.968	0.962	0.984	0.984	0.962	0.984	0.968	0.968	0.968	0.991	0.968	0.967	0.968	0.991	0.968	0.968	0.967	0.967	0.991	0.968	0.968	0.964	0.967	0.991	0.968	0.968	0.964	0.967	0.968
ATK01	0.984	0.99	0.984	0.99	0.961	0.99	0.953	0.984	0.953	0.984	0.99	0.984	0.99	0.984	0.99	0.953	0.99	0.99	0.961	0.984	0.961	0.953	0.99	0.99	0.953	0.99	0.961	0.961	0.961	0.984	0.961	0.96	0.964	0.984	0.961	0.964	0.96	0.963	0.984	0.961	0.964	0.961	0.963	0.984	0.961	0.964	0.961	0.963	0.961
ATK02	0.984	0.99	0.984	0.99	0.961	0.99	0.953	0.984	0.953	0.984	0.99	0.984	0.99	0.984	0.99	0.953	0.99	0.99	0.961	0.984	0.961	0.953	0.99	0.99	0.953	0.99	0.961	0.961	0.961	0.984	0.961	0.96	0.964	0.984	0.961	0.964	0.96	0.963	0.984	0.961	0.964	0.961	0.963	0.984	0.961	0.964	0.961	0.963	0.961
AH01	0.966	0.976	0.966	0.976	0.944	0.976	0.943	0.966	0.943	0.966	0.976	0.966	0.976	0.966	0.976	0.943	0.976	0.976	0.944	0.966	0.944	0.943	0.976	0.976	0.943	0.976	0.944	0.944	0.944	0.966	0.944	0.943	0.958	0.966	0.944	0.958	0.943	0.957	0.966	0.944	0.958	0.954	0.957	0.966	0.944	0.958	0.954	0.957	0.944
AH02	0.966	0.976	0.966	0.976	0.944	0.976	0.943	0.966	0.943	0.966	0.976	0.966	0.976	0.966	0.976	0.943	0.976	0.976	0.944	0.966	0.944	0.943	0.976	0.976	0.943	0.976	0.944	0.944	0.944	0.966	0.944	0.943	0.958	0.966	0.944	0.958	0.943	0.957	0.966	0.944	0.958	0.954	0.957	0.966	0.944	0.958	0.954	0.957	0.944
AO01	0.982	0.99	0.982	0.99	0.96	0.99	0.954	0.982	0.954	0.982	0.99	0.982	0.99	0.982	0.99	0.954	0.99	0.99	0.96	0.982	0.96	0.954	0.99	0.99	0.954	0.99	0.96	0.96	0.96	0.982	0.96	0.959	0.967	0.982	0.96	0.967	0.959	0.965	0.982	0.96	0.967	0.963	0.965	0.982	0.96	0.967	0.963	0.965	0.96
AO02	0.982	0.99	0.982	0.99	0.96	0.99	0.954	0.982	0.954	0.982	0.99	0.982	0.99	0.982	0.99	0.954	0.99	0.99	0.96	0.982	0.96	0.954	0.99	0.99	0.954	0.99	0.96	0.96	0.96	0.982	0.96	0.959	0.967	0.982	0.96	0.967	0.959	0.965	0.982	0.96	0.967	0.963	0.965	0.982	0.96	0.967	0.963	0.965	0.96
AOR01	0.982	0.99	0.982	0.99	0.96	0.99	0.954	0.982	0.954	0.982	0.99	0.982	0.99	0.982	0.99	0.954	0.99	0.99	0.96	0.982	0.96	0.954	0.99	0.99	0.954	0.99	0.96	0.96	0.96	0.982	0.96	0.959	0.967	0.982	0.96	0.967	0.959	0.965	0.982	0.96	0.967	0.963	0.965	0.982	0.96	0.967	0.963	0.965	0.96
AOR02	0.982	0.99	0.982	0.99	0.96	0.99	0.954	0.982	0.954	0.982	0.99	0.982	0.99	0.982	0.99	0.954	0.99	0.99	0.96	0.982	0.96	0.954	0.99	0.99	0.954	0.99	0.96	0.96	0.96	0.982	0.96	0.959	0.967	0.982	0.96	0.967	0.959	0.965	0.982	0.96	0.967	0.963	0.965	0.982	0.96	0.967	0.963	0.965	0.96
ACC01	0.932	0.936	0.932	0.936	0.926	0.936	0.92	0.932	0.92	0.932	0.936	0.932	0.936	0.932	0.936	0.92	0.936	0.936	0.926	0.932	0.926	0.92	0.936	0.936	0.92	0.936	0.926	0.926	0.926	0.932	0.926	0.923	0.914	0.932	0.926	0.914	0.923	0.913	0.932	0.926	0.914	0.91	0.913	0.932	0.926	0.914	0.91	0.913	0.926
ACC02	0.932	0.936	0.932	0.936	0.926	0.936	0.92	0.932	0.92	0.932	0.936	0.932	0.936	0.932	0.936	0.92	0.936	0.936	0.926	0.932	0.926	0.92	0.936	0.936	0.92	0.936	0.926	0.926	0.926	0.932	0.926	0.923	0.914	0.932	0.926	0.914	0.923	0.913	0.932	0.926	0.914	0.91	0.913	0.932	0.926	0.914	0.91	0.913	0.926
AG01	0.946	0.95	0.946	0.95	0.927	0.95	0.921	0.946	0.921	0.946	0.95	0.946	0.95	0.946	0.95	0.921	0.95	0.95	0.927	0.946	0.927	0.921	0.95	0.95	0.921	0.95	0.927	0.927	0.927	0.946	0.927	0.925	0.928	0.946	0.927	0.928	0.925	0.927	0.946	0.927	0.928	0.925	0.927	0.946	0.927	0.928	0.925	0.927	0.927
AM01	0.95	0.955	0.95	0.955	0.928	0.955	0.922	0.95	0.922	0.95	0.955	0.95	0.955	0.95	0.955	0.922	0.955	0.955	0.928	0.95	0.928	0.922	0.955	0.955	0.922	0.955	0.928	0.928	0.928	0.95	0.928	0.927	0.932	0.95	0.928	0.932	0.927	0.931	0.95	0.928	0.932	0.928	0.931	0.95	0.928	0.932	0.928	0.931	0.928
AZ01	0.974	0.981	0.974	0.981	0.951	0.981	0.952	0.974	0.952	0.974	0.981	0.974	0.981	0.974	0.981	0.952	0.981	0.981	0.951	0.974	0.951	0.952	0.981	0.981	0.952	0.981	0.951	0.951	0.951	0.974	0.951	0.95	0.963	0.974	0.951	0.963	0.95	0.962	0.974	0.951	0.963	0.959	0.962	0.974	0.951	0.963	0.959	0.962	0.951
AZ02	0.974	0.981	0.974	0.981	0.951	0.981	0.952	0.974	0.952	0.974	0.981	0.974	0.981	0.974	0.981	0.952	0.981	0.981	0.951	0.974	0.951	0.952	0.981	0.981	0.952	0.981	0.951	0.951	0.951	0.974	0.951	0.95	0.963	0.974	0.951	0.963	0.95	0.962	0.974	0.951	0.963	0.959	0.962	0.974	0.951	0.963	0.959	0.962	0.951
EC01	0.966	0.976	0.966	0.976	0.944	0.976	0.943	0.966	0.943	0.966	0.976	0.966	0.976	0.966	0.976	0.943	0.976	0.976	0.944	0.966	0.944	0.943	0.976	0.976	0.943	0.976	0.944	0.944	0.944	0.966	0.944	0.943	0.958	0.966	0.944	0.958	0.943	0.957	0.966	0.944	0.958	0.954	0.957	0.966	0.944	0.958	0.954	0.957	0.944
EC02	0.966	0.976	0.966	0.976	0.944	0.976	0.943	0.966	0.943	0.966	0.976	0.966	0.976	0.966	0.976	0.943	0.976	0.976	0.944	0.966	0.944	0.943	0.976	0.976	0.943	0.976	0.944	0.944	0.944	0.966	0.944	0.943	0.958	0.966	0.944	0.958	0.943	0.957	0.966	0.944	0.958	0.954	0.957	0.966	0.944	0.958	0.954	0.957	0.944
[truncated: 41 more columns]

## Sheet: trnL-F intergenic spacer
Sequence Identity Matrix
Input Alignment File: trnL-F intergenic spacer
Seq->	ALS01	AGS01	ALS02	AGS02	AVS01	AGS03	SM01	SM01	SM02	SM02	AGS04	ALS03	AGS05	SM03	SM03	SM03	AMS01	AGS06	SM04	SM04	ALS04	AVS02	AMS02	AGS07	AGS08	AMS03	AGS09	SM05	SM05	SM05	SM06	SM06	SM07	SM07	SM08	SM08	SM09	SM09	SM09	SM10	SM10	SM11	SM11	SM11	SM12	SM12	SM13	SM13	SM13
ALS01	ID	0.982	1	0.982	0.995	0.985	0.995	1	0.995	1	0.985	1	0.985	1	1	0.982	0.987	0.982	0.982	0.982	1	0.995	0.995	0.982	0.982	0.987	0.982	0.995	0.982	0.995	1	0.995	0.98	0.98	1	0.995	0.98	0.98	0.98	1	0.995	0.98	0.98	0.98	1	0.995	0.98	0.98	0.98
AGS01	0.982	ID	0.982	1	0.987	0.997	0.987	0.982	0.987	0.982	0.997	0.982	0.997	0.982	0.982	1	0.995	1	1	0.995	0.982	0.987	0.987	1	1	0.995	1	0.987	0.995	0.987	0.982	0.987	0.992	0.992	0.982	0.987	0.992	0.992	0.992	0.982	0.987	0.992	0.992	0.992	0.982	0.987	0.992	0.992	0.992
ALS02	1	0.982	ID	0.982	0.995	0.985	0.995	1	0.995	1	0.985	1	0.985	1	1	0.982	0.987	0.982	0.982	0.982	1	0.995	0.995	0.982	0.982	0.987	0.982	0.995	0.982	0.995	1	0.995	0.98	0.98	1	0.995	0.98	0.98	0.98	1	0.995	0.98	0.98	0.98	1	0.995	0.98	0.98	0.98
AGS02	0.982	1	0.982	ID	0.987	0.997	0.987	0.982	0.987	0.982	0.997	0.982	0.997	0.982	0.982	1	0.995	1	1	0.995	0.982	0.987	0.987	1	1	0.995	1	0.987	0.995	0.987	0.982	0.987	0.992	0.992	0.982	0.987	0.992	0.992	0.992	0.982	0.987	0.992	0.992	0.992	0.982	0.987	0.992	0.992	0.992
AVS01	0.995	0.987	0.995	0.987	ID	0.99	0.99	0.995	0.99	0.995	0.99	0.995	0.99	0.995	0.995	0.987	0.987	0.987	0.987	0.987	0.995	1	0.99	0.987	0.987	0.987	0.987	1	0.987	1	0.995	1	0.985	0.985	0.995	1	0.985	0.985	0.985	0.995	1	0.985	0.985	0.985	0.995	1	0.985	0.985	0.985
AGS03	0.985	0.997	0.985	0.997	0.99	ID	0.99	0.985	0.99	0.985	1	0.985	1	0.985	0.985	0.997	0.992	0.997	0.997	0.997	0.985	0.99	0.99	0.997	0.997	0.992	0.997	0.99	0.997	0.99	0.985	0.99	0.99	0.99	0.985	0.99	0.99	0.99	0.99	0.985	0.99	0.99	0.99	0.99	0.985	0.99	0.99	0.99	0.99
SM01	0.995	0.987	0.995	0.987	0.99	0.99	ID	0.995	1	0.995	0.99	0.995	0.99	0.995	0.995	0.987	0.992	0.987	0.987	0.987	0.995	0.99	1	0.987	0.987	0.992	0.987	0.99	0.987	0.99	0.995	0.99	0.985	0.985	0.995	0.99	0.985	0.985	0.985	0.995	0.99	0.985	0.985	0.985	0.995	0.99	0.985	0.985	0.985
SM01	1	0.982	1	0.982	0.995	0.985	0.995	ID	0.995	1	0.985	1	0.985	1	1	0.982	0.987	0.982	0.982	0.982	1	0.995	0.995	0.982	0.982	0.987	0.982	0.995	0.982	0.995	1	0.995	0.98	0.98	1	0.995	0.98	0.98	0.98	1	0.995	0.98	0.98	0.98	1	0.995	0.98	0.98	0.98
SM02	0.995	0.987	0.995	0.987	0.99	0.99	1	0.995	ID	0.995	0.99	0.995	0.99	0.995	0.995	0.987	0.992	0.987	0.987	0.987	0.995	0.99	1	0.987	0.987	0.992	0.987	0.99	0.987	0.99	0.995	0.99	0.985	0.985	0.995	0.99	0.985	0.985	0.985	0.995	0.99	0.985	0.985	0.985	0.995	0.99	0.985	0.985	0.985
SM02	1	0.982	1	0.982	0.995	0.985	0.995	1	0.995	ID	0.985	1	0.985	1	1	0.982	0.987	0.982	0.982	0.982	1	0.995	0.995	0.982	0.982	0.987	0.982	0.995	0.982	0.995	1	0.995	0.98	0.98	1	0.995	0.98	0.98	0.98	1	0.995	0.98	0.98	0.98	1	0.995	0.98	0.98	0.98
AGS04	0.985	0.997	0.985	0.997	0.99	1	0.99	0.985	0.99	0.985	ID	0.985	1	0.985	0.985	0.997	0.992	0.997	0.997	0.997	0.985	0.99	0.99	0.997	0.997	0.992	0.997	0.99	0.997	0.99	0.985	0.99	0.99	0.99	0.985	0.99	0.99	0.99	0.99	0.985	0.99	0.99	0.99	0.99	0.985	0.99	0.99	0.99	0.99
ALS03	1	0.982	1	0.982	0.995	0.985	0.995	1	0.995	1	0.985	ID	0.985	1	1	0.982	0.987	0.982	0.982	0.982	1	0.995	0.995	0.982	0.982	0.987	0.982	0.995	0.982	0.995	1	0.995	0.98	0.98	1	0.995	0.98	0.98	0.98	1	0.995	0.98	0.98	0.98	1	0.995	0.98	0.98	0.98
AGS05	0.985	0.997	0.985	0.997	0.99	1	0.99	0.985	0.99	0.985	1	0.985	ID	0.985	0.985	0.997	0.992	0.997	0.997	0.997	0.985	0.99	0.99	0.997	0.997	0.992	0.997	0.99	0.997	0.99	0.985	0.99	0.99	0.99	0.985	0.99	0.99	0.99	0.99	0.985	0.99	0.99	0.99	0.99	0.985	0.99	0.99	0.99	0.99
SM03	1	0.982	1	0.982	0.995	0.985	0.995	1	0.995	1	0.985	1	0.985	ID	1	0.982	0.987	0.982	0.982	0.982	1	0.995	0.995	0.982	0.982	0.987	0.982	0.995	0.982	0.995	1	0.995	0.98	0.98	1	0.995	0.98	0.98	0.98	1	0.995	0.98	0.98	0.98	1	0.995	0.98	0.98	0.98
SM03	1	0.982	1	0.982	0.995	0.985	0.995	1	0.995	1	0.985	1	0.985	1	ID	0.982	0.987	0.982	0.982	0.982	1	0.995	0.995	0.982	0.982	0.987	0.982	0.995	0.982	0.995	1	0.995	0.98	0.98	1	0.995	0.98	0.98	0.98	1	0.995	0.98	0.98	0.98	1	0.995	0.98	0.98	0.98
SM03	0.982	1	0.982	1	0.987	0.997	0.987	0.982	0.987	0.982	0.997	0.982	0.997	0.982	0.982	ID	0.995	1	1	0.995	0.982	0.987	0.987	1	1	0.995	1	0.987	0.995	0.987	0.982	0.987	0.992	0.992	0.982	0.987	0.992	0.992	0.992	0.982	0.987	0.992	0.992	0.992	0.982	0.987	0.992	0.992	0.992
AMS01	0.987	0.995	0.987	0.995	0.987	0.992	0.992	0.987	0.992	0.987	0.992	0.987	0.992	0.987	0.987	0.995	ID	0.995	0.995	0.99	0.987	0.987	0.992	0.995	0.995	1	0.995	0.987	0.99	0.987	0.987	0.987	0.992	0.992	0.987	0.987	0.992	0.992	0.992	0.987	0.987	0.992	0.992	0.992	0.987	0.987	0.992	0.992	0.992
AGS06	0.982	1	0.982	1	0.987	0.997	0.987	0.982	0.987	0.982	0.997	0.982	0.997	0.982	0.982	1	0.995	ID	1	0.995	0.982	0.987	0.987	1	1	0.995	1	0.987	0.995	0.987	0.982	0.987	0.992	0.992	0.982	0.987	0.992	0.992	0.992	0.982	0.987	0.992	0.992	0.992	0.982	0.987	0.992	0.992	0.992
SM04	0.982	1	0.982	1	0.987	0.997	0.987	0.982	0.987	0.982	0.997	0.982	0.997	0.982	0.982	1	0.995	1	ID	0.995	0.982	0.987	0.987	1	1	0.995	1	0.987	0.995	0.987	0.982	0.987	0.992	0.992	0.982	0.987	0.992	0.992	0.992	0.982	0.987	0.992	0.992	0.992	0.982	0.987	0.992	0.992	0.992
SM04	0.982	0.995	0.982	0.995	0.987	0.997	0.987	0.982	0.987	0.982	0.997	0.982	0.997	0.982	0.982	0.995	0.99	0.995	0.995	ID	0.982	0.987	0.987	0.995	0.995	0.99	0.995	0.987	1	0.987	0.982	0.987	0.987	0.987	0.982	0.987	0.987	0.987	0.987	0.982	0.987	0.987	0.987	0.987	0.982	0.987	0.987	0.987	0.987
ALS04	1	0.982	1	0.982	0.995	0.985	0.995	1	0.995	1	0.985	1	0.985	1	1	0.982	0.987	0.982	0.982	0.982	ID	0.995	0.995	0.982	0.982	0.987	0.982	0.995	0.982	0.995	1	0.995	0.98	0.98	1	0.995	0.98	0.98	0.98	1	0.995	0.98	0.98	0.98	1	0.995	0.98	0.98	0.98
AVS02	0.995	0.987	0.995	0.987	1	0.99	0.99	0.995	0.99	0.995	0.99	0.995	0.99	0.995	0.995	0.987	0.987	0.987	0.987	0.987	0.995	ID	0.99	0.987	0.987	0.987	0.987	1	0.987	1	0.995	1	0.985	0.985	0.995	1	0.985	0.985	0.985	0.995	1	0.985	0.985	0.985	0.995	1	0.985	0.985	0.985
AMS02	0.995	0.987	0.995	0.987	0.99	0.99	1	0.995	1	0.995	0.99	0.995	0.99	0.995	0.995	0.987	0.992	0.987	0.987	0.987	0.995	0.99	ID	0.987	0.987	0.992	0.987	0.99	0.987	0.99	0.995	0.99	0.985	0.985	0.995	0.99	0.985	0.985	0.985	0.995	0.99	0.985	0.985	0.985	0.995	0.99	0.985	0.985	0.985
AGS07	0.982	1	0.982	1	0.987	0.997	0.987	0.982	0.987	0.982	0.997	0.982	0.997	0.982	0.982	1	0.995	1	1	0.995	0.982	0.987	0.987	ID	1	0.995	1	0.987	0.995	0.987	0.982	0.987	0.992	0.992	0.982	0.987	0.992	0.992	0.992	0.982	0.987	0.992	0.992	0.992	0.982	0.987	0.992	0.992	0.992
AGS08	0.982	1	0.982	1	0.987	0.997	0.987	0.982	0.987	0.982	0.997	0.982	0.997	0.982	0.982	1	0.995	1	1	0.995	0.982	0.987	0.987	1	ID	0.995	1	0.987	0.995	0.987	0.982	0.987	0.992	0.992	0.982	0.987	0.992	0.992	0.992	0.982	0.987	0.992	0.992	0.992	0.982	0.987	0.992	0.992	0.992
AMS03	0.987	0.995	0.987	0.995	0.987	0.992	0.992	0.987	0.992	0.987	0.992	0.987	0.992	0.987	0.987	0.995	1	0.995	0.995	0.99	0.987	0.987	0.992	0.995	0.995	ID	0.995	0.987	0.99	0.987	0.987	0.987	0.992	0.992	0.987	0.987	0.992	0.992	0.992	0.987	0.987	0.992	0.992	0.992	0.987	0.987	0.992	0.992	0.992
AGS09	0.982	1	0.982	1	0.987	0.997	0.987	0.982	0.987	0.982	0.997	0.982	0.997	0.982	0.982	1	0.995	1	1	0.995	0.982	0.987	0.987	1	1	0.995	ID	0.987	0.995	0.987	0.982	0.987	0.992	0.992	0.982	0.987	0.992	0.992	0.992	0.982	0.987	0.992	0.992	0.992	0.982	0.987	0.992	0.992	0.992
SM05	0.995	0.987	0.995	0.987	1	0.99	0.99	0.995	0.99	0.995	0.99	0.995	0.99	0.995	0.995	0.987	0.987	0.987	0.987	0.987	0.995	1	0.99	0.987	0.987	0.987	0.987	ID	0.987	1	0.995	1	0.985	0.985	0.995	1	0.985	0.985	0.985	0.995	1	0.985	0.985	0.985	0.995	1	0.985	0.985	0.985
SM05	0.982	0.995	0.982	0.995	0.987	0.997	0.987	0.982	0.987	0.982	0.997	0.982	0.997	0.982	0.982	0.995	0.99	0.995	0.995	1	0.982	0.987	0.987	0.995	0.995	0.99	0.995	0.987	ID	0.987	0.982	0.987	0.987	0.987	0.982	0.987	0.987	0.987	0.987	0.982	0.987	0.987	0.987	0.987	0.982	0.987	0.987	0.987	0.987
SM05	0.995	0.987	0.995	0.987	1	0.99	0.99	0.995	0.99	0.995	0.99	0.995	0.99	0.995	0.995	0.987	0.987	0.987	0.987	0.987	0.995	1	0.99	0.987	0.987	0.987	0.987	1	0.987	ID	0.995	1	0.985	0.985	0.995	1	0.985	0.985	0.985	0.995	1	0.985	0.985	0.985	0.995	1	0.985	0.985	0.985
SM06	1	0.982	1	0.982	0.995	0.985	0.995	1	0.995	1	0.985	1	0.985	1	1	0.982	0.987	0.982	0.982	0.982	1	0.995	0.995	0.982	0.982	0.987	0.982	0.995	0.982	0.995	ID	0.995	0.98	0.98	1	0.995	0.98	0.98	0.98	1	0.995	0.98	0.98	0.98	1	0.995	0.98	0.98	0.98
SM06	0.995	0.987	0.995	0.987	1	0.99	0.99	0.995	0.99	0.995	0.99	0.995	0.99	0.995	0.995	0.987	0.987	0.987	0.987	0.987	0.995	1	0.99	0.987	0.987	0.987	0.987	1	0.987	1	0.995	ID	0.985	0.985	0.995	1	0.985	0.985	0.985	0.995	1	0.985	0.985	0.985	0.995	1	0.985	0.985	0.985
SM07	0.98	0.992	0.98	0.992	0.985	0.99	0.985	0.98	0.985	0.98	0.99	0.98	0.99	0.98	0.98	0.992	0.992	0.992	0.992	0.987	0.98	0.985	0.985	0.992	0.992	0.992	0.992	0.985	0.987	0.985	0.98	0.985	ID	1	0.98	0.985	1	1	1	0.98	0.985	1	1	1	0.98	0.985	1	1	1
SM07	0.98	0.992	0.98	0.992	0.985	0.99	0.985	0.98	0.985	0.98	0.99	0.98	0.99	0.98	0.98	0.992	0.992	0.992	0.992	0.987	0.98	0.985	0.985	0.992	0.992	0.992	0.992	0.985	0.987	0.985	0.98	0.985	1	ID	0.98	0.985	1	1	1	0.98	0.985	1	1	1	0.98	0.985	1	1	1
SM08	1	0.982	1	0.982	0.995	0.985	0.995	1	0.995	1	0.985	1	0.985	1	1	0.982	0.987	0.982	0.982	0.982	1	0.995	0.995	0.982	0.982	0.987	0.982	0.995	0.982	0.995	1	0.995	0.98	0.98	ID	0.995	0.98	0.98	0.98	1	0.995	0.98	0.98	0.98	1	0.995	0.98	0.98	0.98
SM08	0.995	0.987	0.995	0.987	1	0.99	0.99	0.995	0.99	0.995	0.99	0.995	0.99	0.995	0.995	0.987	0.987	0.987	0.987	0.987	0.995	1	0.99	0.987	0.987	0.987	0.987	1	0.987	1	0.995	1	0.985	0.985	0.995	ID	0.985	0.985	0.985	0.995	1	0.985	0.985	0.985	0.995	1	0.985	0.985	0.985
SM09	0.98	0.992	0.98	0.992	0.985	0.99	0.985	0.98	0.985	0.98	0.99	0.98	0.99	0.98	0.98	0.992	0.992	0.992	0.992	0.987	0.98	0.985	0.985	0.992	0.992	0.992	0.992	0.985	0.987	0.985	0.98	0.985	1	1	0.98	0.985	ID	1	1	0.98	0.985	1	1	1	0.98	0.985	1	1	1
SM09	0.98	0.992	0.98	0.992	0.985	0.99	0.985	0.98	0.985	0.98	0.99	0.98	0.99	0.98	0.98	0.992	0.992	0.992	0.992	0.987	0.98	0.985	0.985	0.992	0.992	0.992	0.992	0.985	0.987	0.985	0.98	0.985	1	1	0.98	0.985	1	ID	1	0.98	0.985	1	1	1	0.98	0.985	1	1	1
SM09	0.98	0.992	0.98	0.992	0.985	0.99	0.985	0.98	0.985	0.98	0.99	0.98	0.99	0.98	0.98	0.992	0.992	0.992	0.992	0.987	0.98	0.985	0.985	0.992	0.992	0.992	0.992	0.985	0.987	0.985	0.98	0.985	1	1	0.98	0.985	1	1	ID	0.98	0.985	1	1	1	0.98	0.985	1	1	1
SM10	1	0.982	1	0.982	0.995	0.985	0.995	1	0.995	1	0.985	1	0.985	1	1	0.982	0.987	0.982	0.982	0.982	1	0.995	0.995	0.982	0.982	0.987	0.982	0.995	0.982	0.995	1	0.995	0.98	0.98	1	0.995	0.98	0.98	0.98	ID	0.995	0.98	0.98	0.98	1	0.995	0.98	0.98	0.98
SM10	0.995	0.987	0.995	0.987	1	0.99	0.99	0.995	0.99	0.995	0.99	0.995	0.99	0.995	0.995	0.987	0.987	0.987	0.987	0.987	0.995	1	0.99	0.987	0.987	0.987	0.987	1	0.987	1	0.995	1	0.985	0.985	0.995	1	0.985	0.985	0.985	0.995	ID	0.985	0.985	0.985	0.995	1	0.985	0.985	0.985
SM11	0.98	0.992	0.98	0.992	0.985	0.99	0.985	0.98	0.985	0.98	0.99	0.98	0.99	0.98	0.98	0.992	0.992	0.992	0.992	0.987	0.98	0.985	0.985	0.992	0.992	0.992	0.992	0.985	0.987	0.985	0.98	0.985	1	1	0.98	0.985	1	1	1	0.98	0.985	ID	1	1	0.98	0.985	1	1	1
SM11	0.98	0.992	0.98	0.992	0.985	0.99	0.985	0.98	0.985	0.98	0.99	0.98	0.99	0.98	0.98	0.992	0.992	0.992	0.992	0.987	0.98	0.985	0.985	0.992	0.992	0.992	0.992	0.985	0.987	0.985	0.98	0.985	1	1	0.98	0.985	1	1	1	0.98	0.985	1	ID	1	0.98	0.985	1	1	1
SM11	0.98	0.992	0.98	0.992	0.985	0.99	0.985	0.98	0.985	0.98	0.99	0.98	0.99	0.98	0.98	0.992	0.992	0.992	0.992	0.987	0.98	0.985	0.985	0.992	0.992	0.992	0.992	0.985	0.987	0.985	0.98	0.985	1	1	0.98	0.985	1	1	1	0.98	0.985	1	1	ID	0.98	0.985	1	1	1
SM12	1	0.982	1	0.982	0.995	0.985	0.995	1	0.995	1	0.985	1	0.985	1	1	0.982	0.987	0.982	0.982	0.982	1	0.995	0.995	0.982	0.982	0.987	0.982	0.995	0.982	0.995	1	0.995	0.98	0.98	1	0.995	0.98	0.98	0.98	1	0.995	0.98	0.98	0.98	ID	0.995	0.98	0.98	0.98
SM12	0.995	0.987	0.995	0.987	1	0.99	0.99	0.995	0.99	0.995	0.99	0.995	0.99	0.995	0.995	0.987	0.987	0.987	0.987	0.987	0.995	1	0.99	0.987	0.987	0.987	0.987	1	0.987	1	0.995	1	0.985	0.985	0.995	1	0.985	0.985	0.985	0.995	1	0.985	0.985	0.985	0.995	ID	0.985	0.985	0.985
SM13	0.98	0.992	0.98	0.992	0.985	0.99	0.985	0.98	0.985	0.98	0.99	0.98	0.99	0.98	0.98	0.992	0.992	0.992	0.992	0.987	0.98	0.985	0.985	0.992	0.992	0.992	0.992	0.985	0.987	0.985	0.98	0.985	1	1	0.98	0.985	1	1	1	0.98	0.985	1	1	1	0.98	0.985	ID	1	1
SM13	0.98	0.992	0.98	0.992	0.985	0.99	0.985	0.98	0.985	0.98	0.99	0.98	0.99	0.98	0.98	0.992	0.992	0.992	0.992	0.987	0.98	0.985	0.985	0.992	0.992	0.992	0.992	0.985	0.987	0.985	0.98	0.985	1	1	0.98	0.985	1	1	1	0.98	0.985	1	1	1	0.98	0.985	1	ID	1
SM13	0.98	0.992	0.98	0.992	0.985	0.99	0.985	0.98	0.985	0.98	0.99	0.98	0.99	0.98	0.98	0.992	0.992	0.992	0.992	0.987	0.98	0.985	0.985	0.992	0.992	0.992	0.992	0.985	0.987	0.985	0.98	0.985	1	1	0.98	0.985	1	1	1	0.98	0.985	1	1	1	0.98	0.985	1	1	ID
AVS07	0.995	0.987	0.995	0.987	1	0.99	0.99	0.995	0.99	0.995	0.99	0.995	0.99	0.995	0.995	0.987	0.987	0.987	0.987	0.987	0.995	1	0.99	0.987	0.987	0.987	0.987	1	0.987	1	0.995	1	0.985	0.985	0.995	1	0.985	0.985	0.985	0.995	1	0.985	0.985	0.985	0.995	1	0.985	0.985	0.985
AVS08	0.995	0.987	0.995	0.987	1	0.99	0.99	0.995	0.99	0.995	0.99	0.995	0.99	0.995	0.995	0.987	0.987	0.987	0.987	0.987	0.995	1	0.99	0.987	0.987	0.987	0.987	1	0.987	1	0.995	1	0.985	0.985	0.995	1	0.985	0.985	0.985	0.995	1	0.985	0.985	0.985	0.995	1	0.985	0.985	0.985
ALS05	1	0.982	1	0.982	0.995	0.985	0.995	1	0.995	1	0.985	1	0.985	1	1	0.982	0.987	0.982	0.982	0.982	1	0.995	0.995	0.982	0.982	0.987	0.982	0.995	0.982	0.995	1	0.995	0.98	0.98	1	0.995	0.98	0.98	0.98	1	0.995	0.98	0.98	0.98	1	0.995	0.98	0.98	0.98
AVS03	0.995	0.987	0.995	0.987	1	0.99	0.99	0.995	0.99	0.995	0.99	0.995	0.99	0.995	0.995	0.987	0.987	0.987	0.987	0.987	0.995	1	0.99	0.987	0.987	0.987	0.987	1	0.987	1	0.995	1	0.985	0.985	0.995	1	0.985	0.985	0.985	0.995	1	0.985	0.985	0.985	0.995	1	0.985	0.985	0.985
AVS04	0.995	0.987	0.995	0.987	1	0.99	0.99	0.995	0.99	0.995	0.99	0.995	0.99	0.995	0.995	0.987	0.987	0.987	0.987	0.987	0.995	1	0.99	0.987	0.987	0.987	0.987	1	0.987	1	0.995	1	0.985	0.985	0.995	1	0.985	0.985	0.985	0.995	1	0.985	0.985	0.985	0.995	1	0.985	0.985	0.985
SM14	1	0.982	1	0.982	0.995	0.985	0.995	1	0.995	1	0.985	1	0.985	1	1	0.982	0.987	0.982	0.982	0.982	1	0.995	0.995	0.982	0.982	0.987	0.982	0.995	0.982	0.995	1	0.995	0.98	0.98	1	0.995	0.98	0.98	0.98	1	0.995	0.98	0.98	0.98	1	0.995	0.98	0.98	0.98
SM14	1	0.982	1	0.982	0.995	0.985	0.995	1	0.995	1	0.985	1	0.985	1	1	0.982	0.987	0.982	0.982	0.982	1	0.995	0.995	0.982	0.982	0.987	0.982	0.995	0.982	0.995	1	0.995	0.98	0.98	1	0.995	0.98	0.98	0.98	1	0.995	0.98	0.98	0.98	1	0.995	0.98	0.98	0.98
SM14	0.995	0.987	0.995	0.987	1	0.99	0.99	0.995	0.99	0.995	0.99	0.995	0.99	0.995	0.995	0.987	0.987	0.987	0.987	0.987	0.995	1	0.99	0.987	0.987	0.987	0.987	1	0.987	1	0.995	1	0.985	0.985	0.995	1	0.985	0.985	0.985	0.995	1	0.985	0.985	0.985	0.995	1	0.985	0.985	0.985
AVS05	0.995	0.987	0.995	0.987	1	0.99	0.99	0.995	0.99	0.995	0.99	0.995	0.99	0.995	0.995	0.987	0.987	0.987	0.987	0.987	0.995	1	0.99	0.987	0.987	0.987	0.987	1	0.987	1	0.995	1	0.985	0.985	0.995	1	0.985	0.985	0.985	0.995	1	0.985	0.985	0.985	0.995	1	0.985	0.985	0.985
AVS06	0.995	0.987	0.995	0.987	1	0.99	0.99	0.995	0.99	0.995	0.99	0.995	0.99	0.995	0.995	0.987	0.987	0.987	0.987	0.987	0.995	1	0.99	0.987	0.987	0.987	0.987	1	0.987	1	0.995	1	0.985	0.985	0.995	1	0.985	0.985	0.985	0.995	1	0.985	0.985	0.985	0.995	1	0.985	0.985	0.985
ALS06	1	0.982	1	0.982	0.995	0.985	0.995	1	0.995	1	0.985	1	0.985	1	1	0.982	0.987	0.982	0.982	0.982	1	0.995	0.995	0.982	0.982	0.987	0.982	0.995	0.982	0.995	1	0.995	0.98	0.98	1	0.995	0.98	0.98	0.98	1	0.995	0.98	0.98	0.98	1	0.995	0.98	0.98	0.98
SM15	0.995	0.987	0.995	0.987	1	0.99	0.99	0.995	0.99	0.995	0.99	0.995	0.99	0.995	0.995	0.987	0.987	0.987	0.987	0.987	0.995	1	0.99	0.987	0.987	0.987	0.987	1	0.987	1	0.995	1	0.985	0.985	0.995	1	0.985	0.985	0.985	0.995	1	0.985	0.985	0.985	0.995	1	0.985	0.985	0.985
SM15	0.982	0.995	0.982	0.995	0.987	0.997	0.987	0.982	0.987	0.982	0.997	0.982	0.997	0.982	0.982	0.995	0.99	0.995	0.995	1	0.982	0.987	0.987	0.995	0.995	0.99	0.995	0.987	1	0.987	0.982	0.987	0.987	0.987	0.982	0.987	0.987	0.987	0.987	0.982	0.987	0.987	0.987	0.987	0.982	0.987	0.987	0.987	0.987
SM15	0.995	0.987	0.995	0.987	1	0.99	0.99	0.995	0.99	0.995	0.99	0.995	0.99	0.995	0.995	0.987	0.987	0.987	0.987	0.987	0.995	1	0.99	0.987	0.987	0.987	0.987	1	0.987	1	0.995	1	0.985	0.985	0.995	1	0.985	0.985	0.985	0.995	1	0.985	0.985	0.985	0.995	1	0.985	0.985	0.985
AMS04	0.995	0.987	0.995	0.987	0.99	0.99	1	0.995	1	0.995	0.99	0.995	0.99	0.995	0.995	0.987	0.992	0.987	0.987	0.987	0.995	0.99	1	0.987	0.987	0.992	0.987	0.99	0.987	0.99	0.995	0.99	0.985	0.985	0.995	0.99	0.985	0.985	0.985	0.995	0.99	0.985	0.985	0.985	0.995	0.99	0.985	0.985	0.985
AV01	0.995	0.987	0.995	0.987	1	0.99	0.99	0.995	0.99	0.995	0.99	0.995	0.99	0.995	0.995	0.987	0.987	0.987	0.987	0.987	0.995	1	0.99	0.987	0.987	0.987	0.987	1	0.987	1	0.995	1	0.985	0.985	0.995	1	0.985	0.985	0.985	0.995	1	0.985	0.985	0.985	0.995	1	0.985	0.985	0.985
AV02	0.995	0.987	0.995	0.987	1	0.99	0.99	0.995	0.99	0.995	0.99	0.995	0.99	0.995	0.995	0.987	0.987	0.987	0.987	0.987	0.995	1	0.99	0.987	0.987	0.987	0.987	1	0.987	1	0.995	1	0.985	0.985	0.995	1	0.985	0.985	0.985	0.995	1	0.985	0.985	0.985	0.995	1	0.985	0.985	0.985
AV03	0.995	0.987	0.995	0.987	1	0.99	0.99	0.995	0.99	0.995	0.99	0.995	0.99	0.995	0.995	0.987	0.987	0.987	0.987	0.987	0.995	1	0.99	0.987	0.987	0.987	0.987	1	0.987	1	0.995	1	0.985	0.985	0.995	1	0.985	0.985	0.985	0.995	1	0.985	0.985	0.985	0.995	1	0.985	0.985	0.985
AX01	0.982	0.99	0.982	0.99	0.987	0.992	0.982	0.982	0.982	0.982	0.992	0.982	0.992	0.982	0.982	0.99	0.985	0.99	0.99	0.995	0.982	0.987	0.982	0.99	0.99	0.985	0.99	0.987	0.995	0.987	0.982	0.987	0.982	0.982	0.982	0.987	0.982	0.982	0.982	0.982	0.987	0.982	0.982	0.982	0.982	0.987	0.982	0.982	0.982
AX02	0.987	0.985	0.987	0.985	0.992	0.987	0.982	0.987	0.982	0.987	0.987	0.987	0.987	0.987	0.987	0.985	0.985	0.985	0.985	0.99	0.987	0.992	0.982	0.985	0.985	0.985	0.985	0.992	0.99	0.992	0.987	0.992	0.982	0.982	0.987	0.992	0.982	0.982	0.982	0.987	0.992	0.982	0.982	0.982	0.987	0.992	0.982	0.982	0.982
AL01	1	0.982	1	0.982	0.995	0.985	0.995	1	0.995	1	0.985	1	0.985	1	1	0.982	0.987	0.982	0.982	0.982	1	0.995	0.995	0.982	0.982	0.987	0.982	0.995	0.982	0.995	1	0.995	0.98	0.98	1	0.995	0.98	0.98	0.98	1	0.995	0.98	0.98	0.98	1	0.995	0.98	0.98	0.98
AL02	1	0.982	1	0.982	0.995	0.985	0.995	1	0.995	1	0.985	1	0.985	1	1	0.982	0.987	0.982	0.982	0.982	1	0.995	0.995	0.982	0.982	0.987	0.982	0.995	0.982	0.995	1	0.995	0.98	0.98	1	0.995	0.98	0.98	0.98	1	0.995	0.98	0.98	0.98	1	0.995	0.98	0.98	0.98
AL03	1	0.982	1	0.982	0.995	0.985	0.995	1	0.995	1	0.985	1	0.985	1	1	0.982	0.987	0.982	0.982	0.982	1	0.995	0.995	0.982	0.982	0.987	0.982	0.995	0.982	0.995	1	0.995	0.98	0.98	1	0.995	0.98	0.98	0.98	1	0.995	0.98	0.98	0.98	1	0.995	0.98	0.98	0.98
AK01	0.971	0.983	0.971	0.983	0.975	0.985	0.975	0.971	0.975	0.971	0.985	0.971	0.985	0.971	0.971	0.983	0.978	0.983	0.983	0.983	0.971	0.975	0.975	0.983	0.983	0.978	0.983	0.975	0.983	0.975	0.971	0.975	0.975	0.975	0.971	0.975	0.975	0.975	0.975	0.971	0.975	0.975	0.975	0.975	0.971	0.975	0.975	0.975	0.975
AK02	0.971	0.983	0.971	0.983	0.975	0.985	0.975	0.971	0.975	0.971	0.985	0.971	0.985	0.971	0.971	0.983	0.978	0.983	0.983	0.983	0.971	0.975	0.975	0.983	0.983	0.978	0.983	0.975	0.983	0.975	0.971	0.975	0.975	0.975	0.971	0.975	0.975	0.975	0.975	0.971	0.975	0.975	0.975	0.975	0.971	0.975	0.975	0.975	0.975
AC01	0.973	0.98	0.973	0.98	0.978	0.983	0.973	0.973	0.973	0.973	0.983	0.973	0.983	0.973	0.973	0.98	0.975	0.98	0.98	0.98	0.973	0.978	0.973	0.98	0.98	0.975	0.98	0.978	0.98	0.978	0.973	0.978	0.973	0.973	0.973	0.978	0.973	0.973	0.973	0.973	0.978	0.973	0.973	0.973	0.973	0.978	0.973	0.973	0.973
AC02	0.973	0.98	0.973	0.98	0.978	0.983	0.973	0.973	0.973	0.973	0.983	0.973	0.983	0.973	0.973	0.98	0.975	0.98	0.98	0.98	0.973	0.978	0.973	0.98	0.98	0.975	0.98	0.978	0.98	0.978	0.973	0.978	0.973	0.973	0.973	0.978	0.973	0.973	0.973	0.973	0.978	0.973	0.973	0.973	0.973	0.978	0.973	0.973	0.973
ATK01	0.972	0.975	0.972	0.975	0.977	0.977	0.968	0.972	0.968	0.972	0.977	0.972	0.977	0.972	0.972	0.975	0.97	0.975	0.975	0.975	0.972	0.977	0.968	0.975	0.975	0.97	0.975	0.977	0.975	0.977	0.972	0.977	0.968	0.968	0.972	0.977	0.968	0.968	0.968	0.972	0.977	0.968	0.968	0.968	0.972	0.977	0.968	0.968	0.968
ATK02	0.972	0.975	0.972	0.975	0.977	0.977	0.968	0.972	0.968	0.972	0.977	0.972	0.977	0.972	0.972	0.975	0.97	0.975	0.975	0.975	0.972	0.977	0.968	0.975	0.975	0.97	0.975	0.977	0.975	0.977	0.972	0.977	0.968	0.968	0.972	0.977	0.968	0.968	0.968	0.972	0.977	0.968	0.968	0.968	0.972	0.977	0.968	0.968	0.968
AH01	0.97	0.973	0.97	0.973	0.975	0.975	0.965	0.97	0.965	0.97	0.975	0.97	0.975	0.97	0.97	0.973	0.968	0.973	0.973	0.973	0.97	0.975	0.965	0.973	0.973	0.968	0.973	0.975	0.973	0.975	0.97	0.975	0.965	0.965	0.97	0.975	0.965	0.965	0.965	0.97	0.975	0.965	0.965	0.965	0.97	0.975	0.965	0.965	0.965
AH02	0.97	0.973	0.97	0.973	0.975	0.975	0.965	0.97	0.965	0.97	0.975	0.97	0.975	0.97	0.97	0.973	0.968	0.973	0.973	0.973	0.97	0.975	0.965	0.973	0.973	0.968	0.973	0.975	0.973	0.975	0.97	0.975	0.965	0.965	0.97	0.975	0.965	0.965	0.965	0.97	0.975	0.965	0.965	0.965	0.97	0.975	0.965	0.965	0.965
AO01	0.97	0.973	0.97	0.973	0.975	0.975	0.965	0.97	0.965	0.97	0.975	0.97	0.975	0.97	0.97	0.973	0.968	0.973	0.973	0.973	0.97	0.975	0.965	0.973	0.973	0.968	0.973	0.975	0.973	0.975	0.97	0.975	0.965	0.965	0.97	0.975	0.965	0.965	0.965	0.97	0.975	0.965	0.965	0.965	0.97	0.975	0.965	0.965	0.965
AO02	0.97	0.973	0.97	0.973	0.975	0.975	0.965	0.97	0.965	0.97	0.975	0.97	0.975	0.97	0.97	0.973	0.968	0.973	0.973	0.973	0.97	0.975	0.965	0.973	0.973	0.968	0.973	0.975	0.973	0.975	0.97	0.975	0.965	0.965	0.97	0.975	0.965	0.965	0.965	0.97	0.975	0.965	0.965	0.965	0.97	0.975	0.965	0.965	0.965
AOR01	0.985	0.99	0.985	0.99	0.99	0.992	0.982	0.985	0.982	0.985	0.992	0.985	0.992	0.985	0.985	0.99	0.985	0.99	0.99	0.99	0.985	0.99	0.982	0.99	0.99	0.985	0.99	0.99	0.99	0.99	0.985	0.99	0.982	0.982	0.985	0.99	0.982	0.982	0.982	0.985	0.99	0.982	0.982	0.982	0.985	0.99	0.982	0.982	0.982
AOR02	0.985	0.99	0.985	0.99	0.99	0.992	0.982	0.985	0.982	0.985	0.992	0.985	0.992	0.985	0.985	0.99	0.985	0.99	0.99	0.99	0.985	0.99	0.982	0.99	0.99	0.985	0.99	0.99	0.99	0.99	0.985	0.99	0.982	0.982	0.985	0.99	0.982	0.982	0.982	0.985	0.99	0.982	0.982	0.982	0.985	0.99	0.982	0.982	0.982
ACC01	0.951	0.961	0.951	0.961	0.956	0.959	0.949	0.951	0.949	0.951	0.959	0.951	0.959	0.951	0.951	0.961	0.956	0.961	0.961	0.956	0.951	0.956	0.949	0.961	0.961	0.956	0.961	0.956	0.956	0.956	0.951	0.956	0.954	0.954	0.951	0.956	0.954	0.954	0.954	0.951	0.956	0.954	0.954	0.954	0.951	0.956	0.954	0.954	0.954
ACC02	0.951	0.961	0.951	0.961	0.956	0.959	0.949	0.951	0.949	0.951	0.959	0.951	0.959	0.951	0.951	0.961	0.956	0.961	0.961	0.956	0.951	0.956	0.949	0.961	0.961	0.956	0.961	0.956	0.956	0.956	0.951	0.956	0.954	0.954	0.951	0.956	0.954	0.954	0.954	0.951	0.956	0.954	0.954	0.954	0.951	0.956	0.954	0.954	0.954
AZ01	0.943	0.948	0.943	0.948	0.948	0.951	0.941	0.943	0.941	0.943	0.951	0.943	0.951	0.943	0.943	0.948	0.943	0.948	0.948	0.948	0.943	0.948	0.941	0.948	0.948	0.943	0.948	0.948	0.948	0.948	0.943	0.948	0.941	0.941	0.943	0.948	0.941	0.941	0.941	0.943	0.948	0.941	0.941	0.941	0.943	0.948	0.941	0.941	0.941
AZ02	0.943	0.948	0.943	0.948	0.948	0.951	0.941	0.943	0.941	0.943	0.951	0.943	0.951	0.943	0.943	0.948	0.943	0.948	0.948	0.948	0.943	0.948	0.941	0.948	0.948	0.943	0.948	0.948	0.948	0.948	0.943	0.948	0.941	0.941	0.943	0.948	0.941	0.941	0.941	0.943	0.948	0.941	0.941	0.941	0.943	0.948	0.941	0.941	0.941
AM01	0.882	0.887	0.882	0.887	0.887	0.889	0.88	0.882	0.88	0.882	0.889	0.882	0.889	0.882	0.882	0.887	0.882	0.887	0.887	0.887	0.882	0.887	0.88	0.887	0.887	0.882	0.887	0.887	0.887	0.887	0.882	0.887	0.88	0.88	0.882	0.887	0.88	0.88	0.88	0.882	0.887	0.88	0.88	0.88	0.882	0.887	0.88	0.88	0.88
AG01	0.956	0.966	0.956	0.966	0.961	0.963	0.954	0.956	0.954	0.956	0.963	0.956	0.963	0.956	0.956	0.966	0.961	0.966	0.966	0.961	0.956	0.961	0.954	0.966	0.966	0.961	0.966	0.961	0.961	0.961	0.956	0.961	0.959	0.959	0.956	0.961	0.959	0.959	0.959	0.956	0.961	0.959	0.959	0.959	0.956	0.961	0.959	0.959	0.959
EC01	0.938	0.948	0.938	0.948	0.943	0.946	0.936	0.938	0.936	0.938	0.946	0.938	0.946	0.938	0.938	0.948	0.943	0.948	0.948	0.943	0.938	0.943	0.936	0.948	0.948	0.943	0.948	0.943	0.943	0.943	0.938	0.943	0.941	0.941	0.938	0.943	0.941	0.941	0.941	0.938	0.943	0.941	0.941	0.941	0.938	0.943	0.941	0.941	0.941
EC02	0.938	0.948	0.938	0.948	0.943	0.946	0.936	0.938	0.936	0.938	0.946	0.938	0.946	0.938	0.938	0.948	0.943	0.948	0.948	0.943	0.938	0.943	0.936	0.948	0.948	0.943	0.948	0.943	0.943	0.943	0.938	0.943	0.941	0.941	0.938	0.943	0.941	0.941	0.941	0.938	0.943	0.941	0.941	0.941	0.938	0.943	0.941	0.941	0.941
[truncated: 43 more columns]
